# Supplementary material for: A new Palaearctic species of the subgenus Lunatipula (Diptera, Tipulidae) from the West Caucasus with a survey of the caucasica species group
Source: Zookeys. 2021 Jul 13;1048:145–75. doi: 10.3897/zookeys.1048.67564 (PMC8292283; doi:10.3897/zookeys.1048.67564)
Supplement: XML Treatment for Subgenus Lunatipula [file zookeys.1048.67564-treatment1.xml]

<!DOCTYPE tp:taxon-treatment
  PUBLIC "-//TaxonX//DTD Taxonomic Treatment Publishing DTD v0 20100105//EN" "tax-treatment-NSO.dtd">
<tp:taxon-treatment xmlns:tp="http://www.plazi.org/taxpub"><tp:treatment-meta><kwd-group><label>Taxon classification</label><kwd><named-content xmlns:xlink="http://www.w3.org/1999/xlink" content-type="kingdom">Animalia</named-content></kwd><kwd><named-content xmlns:xlink="http://www.w3.org/1999/xlink" content-type="order">Diptera</named-content></kwd><kwd><named-content xmlns:xlink="http://www.w3.org/1999/xlink" content-type="family">Tipulidae</named-content></kwd></kwd-group><mixed-citation publication-type="journal"><person-group><name><surname>Lantsov</surname><given-names>Vladimir I.</given-names></name><name><surname>Pilipenko</surname><given-names>Valentin E.</given-names></name></person-group><article-title>A new Palaearctic species of the subgenus <italic><tp:taxon-name><tp:taxon-name-part taxon-name-part-type="genus" reg="Tipula"/><tp:taxon-name-part taxon-name-part-type="subgenus" reg="Lunatipula">Lunatipula</tp:taxon-name-part></tp:taxon-name></italic> (<tp:taxon-name><tp:taxon-name-part taxon-name-part-type="order">Diptera</tp:taxon-name-part></tp:taxon-name>, <tp:taxon-name><tp:taxon-name-part taxon-name-part-type="family">Tipulidae</tp:taxon-name-part></tp:taxon-name>) from the West Caucasus with a survey of the <italic><tp:taxon-name><tp:taxon-name-part taxon-name-part-type="genus" reg="Tipula"/><tp:taxon-name-part taxon-name-part-type="species" reg="caucasica">caucasica</tp:taxon-name-part></tp:taxon-name></italic> species group</article-title><source>Zookeys</source><day>13</day><month>7</month><year>2021</year><volume>1048</volume><fpage>145</fpage><lpage>175</lpage><pub-id pub-id-type="doi">10.3897/zookeys.1048.67564</pub-id></mixed-citation></tp:treatment-meta><tp:nomenclature><tp:taxon-name><object-id xmlns:xlink="http://www.w3.org/1999/xlink" content-type="arpha" xlink:type="simple">52FEDC5D-FC63-5689-B524-1DC67EEADBF9</object-id>
                <tp:taxon-name-part taxon-name-part-type="infraspecific-rank">Subgenus</tp:taxon-name-part>
                <tp:taxon-name-part taxon-name-part-type="subgenus" reg="Lunatipula">Lunatipula</tp:taxon-name-part>
              </tp:taxon-name><tp:taxon-authority>Edwards, 1931</tp:taxon-authority></tp:nomenclature><tp:treatment-sec sec-type="The caucasica species group" id="SECID0EHOAC"><title>The <italic><tp:taxon-name><tp:taxon-name-part taxon-name-part-type="genus" reg="Tipula"/><tp:taxon-name-part taxon-name-part-type="species" reg="caucasica">caucasica</tp:taxon-name-part></tp:taxon-name></italic> species group.</title><p><bold>Diagnosis</bold> (after <xref ref-type="bibr" rid="B12">Savchenko 1964</xref> with additions). Medium sized grey species. Rostrum with nasus, wings with more or less distinct bluish tint in transmitted light; metakatepisternum with setae; abdomen slate or brownish grey with lateral intermittent dark brown stripe on tergites. Males with tergite 9 transverse with two or three concave notches at apex; inner gonostylus posteriorly simple; sternite 8 with paired appendages composed of short wide base with bristles and an elongate glabrous spine bent medially; no dense brush of setae between bases of paired appendages (except for <italic><tp:taxon-name><tp:taxon-name-part taxon-name-part-type="genus" reg="Tipula">T.</tp:taxon-name-part> <tp:taxon-name-part taxon-name-part-type="species" reg="quadridentata">quadridentata</tp:taxon-name-part></tp:taxon-name></italic>). Caucasian endemics. Savchenko included the following species in the <italic><tp:taxon-name><tp:taxon-name-part taxon-name-part-type="genus" reg="Tipula"/><tp:taxon-name-part taxon-name-part-type="species" reg="caucasica">caucasica</tp:taxon-name-part></tp:taxon-name></italic> group: <italic><tp:taxon-name><tp:taxon-name-part taxon-name-part-type="genus" reg="Tipula"/><tp:taxon-name-part taxon-name-part-type="species" reg="caucasica">caucasica</tp:taxon-name-part></tp:taxon-name></italic>, <italic><tp:taxon-name><tp:taxon-name-part taxon-name-part-type="genus" reg="Tipula"/><tp:taxon-name-part taxon-name-part-type="species" reg="quadridentata">quadridentata</tp:taxon-name-part></tp:taxon-name><tp:taxon-name><tp:taxon-name-part taxon-name-part-type="genus" reg="Tipula"/><tp:taxon-name-part taxon-name-part-type="species" reg="quadridentata">quadridentata</tp:taxon-name-part></tp:taxon-name></italic>, <italic><tp:taxon-name><tp:taxon-name-part taxon-name-part-type="genus" reg="Tipula"/><tp:taxon-name-part taxon-name-part-type="species" reg="quadridentata">quadridentata</tp:taxon-name-part></tp:taxon-name><tp:taxon-name><tp:taxon-name-part taxon-name-part-type="genus" reg="Tipula"/><tp:taxon-name-part taxon-name-part-type="species" reg="paupera">paupera</tp:taxon-name-part></tp:taxon-name></italic>, <italic><tp:taxon-name><tp:taxon-name-part taxon-name-part-type="genus" reg="Tipula"/><tp:taxon-name-part taxon-name-part-type="species" reg="talyshensis">talyshensis</tp:taxon-name-part></tp:taxon-name></italic>.</p></tp:treatment-sec><ref-list><ref id="B12"><mixed-citation xmlns:xlink="http://www.w3.org/1999/xlink" xlink:type="simple"><person-group><name name-style="western"><surname>Savchenko</surname><given-names>EN</given-names></name></person-group> (<year>1964</year>) Crane-flies (<tp:taxon-name><tp:taxon-name-part taxon-name-part-type="order">Diptera</tp:taxon-name-part></tp:taxon-name>, <tp:taxon-name><tp:taxon-name-part taxon-name-part-type="family">Tipulidae</tp:taxon-name-part></tp:taxon-name>), Subfam. <tp:taxon-name><tp:taxon-name-part taxon-name-part-type="subfamily">Tipulinae</tp:taxon-name-part></tp:taxon-name>, Genus <italic><tp:taxon-name><tp:taxon-name-part taxon-name-part-type="genus">Tipula</tp:taxon-name-part></tp:taxon-name></italic><tp:taxon-name><tp:taxon-name-part taxon-name-part-type="genus">L.</tp:taxon-name-part></tp:taxon-name>, 2. Fauna USSR, N.S. 89, Nasekomye Dvukrylye [<tp:taxon-name><tp:taxon-name-part taxon-name-part-type="order">Diptera</tp:taxon-name-part></tp:taxon-name>] 2(4): 1–503. [in Russian]</mixed-citation></ref></ref-list></tp:taxon-treatment>
