# Supplementary material for: A new Palaearctic species of the subgenus Lunatipula (Diptera, Tipulidae) from the West Caucasus with a survey of the caucasica species group
Source: Zookeys. 2021 Jul 13;1048:145–75. doi: 10.3897/zookeys.1048.67564 (PMC8292283; doi:10.3897/zookeys.1048.67564)
Supplement: XML Treatment for Tipula (Lunatipula) caucasica [file zookeys.1048.67564-treatment2.xml]

<!DOCTYPE tp:taxon-treatment
  PUBLIC "-//TaxonX//DTD Taxonomic Treatment Publishing DTD v0 20100105//EN" "tax-treatment-NSO.dtd">
<tp:taxon-treatment xmlns:tp="http://www.plazi.org/taxpub"><tp:treatment-meta><kwd-group><label>Taxon classification</label><kwd><named-content xmlns:xlink="http://www.w3.org/1999/xlink" content-type="kingdom">Animalia</named-content></kwd><kwd><named-content xmlns:xlink="http://www.w3.org/1999/xlink" content-type="order">Diptera</named-content></kwd><kwd><named-content xmlns:xlink="http://www.w3.org/1999/xlink" content-type="family">Tipulidae</named-content></kwd></kwd-group><mixed-citation publication-type="journal"><person-group><name><surname>Lantsov</surname><given-names>Vladimir I.</given-names></name><name><surname>Pilipenko</surname><given-names>Valentin E.</given-names></name></person-group><article-title>A new Palaearctic species of the subgenus <italic><tp:taxon-name><tp:taxon-name-part taxon-name-part-type="genus" reg="Tipula"/><tp:taxon-name-part taxon-name-part-type="subgenus" reg="Lunatipula">Lunatipula</tp:taxon-name-part></tp:taxon-name></italic> (<tp:taxon-name><tp:taxon-name-part taxon-name-part-type="order">Diptera</tp:taxon-name-part></tp:taxon-name>, <tp:taxon-name><tp:taxon-name-part taxon-name-part-type="family">Tipulidae</tp:taxon-name-part></tp:taxon-name>) from the West Caucasus with a survey of the <italic><tp:taxon-name><tp:taxon-name-part taxon-name-part-type="genus" reg="Tipula"/><tp:taxon-name-part taxon-name-part-type="species" reg="caucasica">caucasica</tp:taxon-name-part></tp:taxon-name></italic> species group</article-title><source>Zookeys</source><day>13</day><month>7</month><year>2021</year><volume>1048</volume><fpage>145</fpage><lpage>175</lpage><pub-id pub-id-type="doi">10.3897/zookeys.1048.67564</pub-id></mixed-citation></tp:treatment-meta><tp:nomenclature><tp:taxon-name><object-id xmlns:xlink="http://www.w3.org/1999/xlink" content-type="arpha" xlink:type="simple">219A9352-B860-5688-9DBE-B0947CC84DEA</object-id>
                <tp:taxon-name-part taxon-name-part-type="genus" reg="Tipula">Tipula</tp:taxon-name-part> (<tp:taxon-name-part taxon-name-part-type="subgenus" reg="Lunatipula">Lunatipula</tp:taxon-name-part>) <tp:taxon-name-part taxon-name-part-type="species" reg="caucasica">caucasica</tp:taxon-name-part></tp:taxon-name><tp:taxon-authority>Riedel, 1920</tp:taxon-authority><xref ref-type="fig" rid="F1">Figs 1</xref><xref ref-type="fig" rid="F2">, 2</xref><xref ref-type="fig" rid="F12">, 12A–C</xref><xref ref-type="fig" rid="F13">, 13A</xref><xref ref-type="fig" rid="F14">, 14A,F</xref><tp:nomenclature-citation-list><tp:nomenclature-citation><tp:taxon-name>
                    <tp:taxon-name-part taxon-name-part-type="genus" reg="Tipula">Tipula</tp:taxon-name-part> (<tp:taxon-name-part taxon-name-part-type="subgenus" reg="Lunatipula">Lunatipula</tp:taxon-name-part>) <tp:taxon-name-part taxon-name-part-type="species" reg="caucasica">caucasica</tp:taxon-name-part></tp:taxon-name><comment><xref ref-type="bibr" rid="B9">Riedel 1920</xref>: 17 (type locality: Georgia, Mts’chet, prope Tiflis); <xref ref-type="bibr" rid="B12">Savchenko 1964</xref>: 390; Oosterbroek, Theowald 1992:104; <xref ref-type="bibr" rid="B7">Lantsov 2020</xref>: 294; <xref ref-type="bibr" rid="B8">Oosterbroek 2021</xref>.</comment></tp:nomenclature-citation></tp:nomenclature-citation-list></tp:nomenclature><tp:treatment-sec sec-type="material" id="SECID0EKEAE"><title>Material examined.</title><p>Georgia • 1 male, 3 females; “ущ. Бани-Хеви бл. Боржоми, Аджаро-Имеретинск. хр. [Gorge Bani-Khevi near Borjomi, Adjaro-Imeretinsk. Ridge]; 26 Jun. 1958; Kurnakov leg.; <named-content xmlns:xlink="http://www.w3.org/1999/xlink" content-type="dwc:institutional_code" xlink:type="simple">ZISP</named-content> • 1 male; “Цхра-Цхаро близ Бакуриани” [Tskhra-Tskharo near Bakuriani]; 29 Jun. 1958; Kurnakov leg.; <named-content xmlns:xlink="http://www.w3.org/1999/xlink" content-type="dwc:institutional_code" xlink:type="simple">ZISP</named-content> •1 male; “Леберде, Менгрелия, Грузия” [Leberde, Mengrelia, Georgia]; 17 Jul. 1959; Savenko leg.; <named-content xmlns:xlink="http://www.w3.org/1999/xlink" content-type="dwc:institutional_code" xlink:type="simple">ZISP</named-content> • 1 male; “Аджаро-Имеретинск. хр. Горы у Саирме, Грузия” [Adjaro-Imeretinsk. Ridge, mountains near Sairme, Georgia]; 23 May 1958; Kurnakov; <named-content xmlns:xlink="http://www.w3.org/1999/xlink" content-type="dwc:institutional_code" xlink:type="simple">ZISP</named-content> • 2 males, 1 female; ”ущ. Цваниат-Хеви Аджаро-Имеретинск. хр. Грузия” [Tsvaniat-Khevi Gorge, Adjaro-Imeretinsk. Ridge, Georgia]; 23 Jun. 1958; Kurnakov leg; / “Высокотравье у верхн. границы леса у ручья” [High grass at the edge of the border of the forest by the stream]; <named-content xmlns:xlink="http://www.w3.org/1999/xlink" content-type="dwc:institutional_code" xlink:type="simple">ZISP</named-content> • 2 males; “с. Отхара, Гудаутск. р-н, Абхазия, бер. речки, кусты.” [village Otkhara, Gudautsk. District, Abkhazia, river bank, bushes]; 30 Jun. 1958; Kurnakov; <named-content xmlns:xlink="http://www.w3.org/1999/xlink" content-type="dwc:institutional_code" xlink:type="simple">ZISP</named-content> •2 males; “Абхазия, с. Отхара предгорья Бзыбского хр.” [Abkhazia, village Otkhara foothills of the Bzybsk Ridge]; 20 May 1958; Kurnakov; / “Дубово-грабовый лес, кусты Asalia” [Oak-hornbeam forest, bushes Asalia”]; <named-content xmlns:xlink="http://www.w3.org/1999/xlink" content-type="dwc:institutional_code" xlink:type="simple">ZISP</named-content>; Azerbaijan • 1 male; “Белоканы, хр. Ахкемал. Азерб. 200 м” [Belokany, Akhkemal Ridge. Azerb.[aidjan] alt. 200 m]; 15 Jun. 1964; Pastukhov leg.; <named-content xmlns:xlink="http://www.w3.org/1999/xlink" content-type="dwc:institutional_code" xlink:type="simple">ZISP</named-content>; Russia – <bold>Krasnodarskiy kray</bold> • 1 male; Sotshi prov. Pontica; 6 May 1932; B.Rohdendorf leg.; / “<tp:taxon-name><tp:taxon-name-part taxon-name-part-type="genus" reg="Tipula">T.</tp:taxon-name-part></tp:taxon-name><tp:taxon-name><tp:taxon-name-part taxon-name-part-type="genus" reg="Tipula"/><tp:taxon-name-part taxon-name-part-type="species" reg="caucasica">caucasica</tp:taxon-name-part></tp:taxon-name> Ried det. Lacksch.” [terminalia in Canada balsam pinned with specimen]; <named-content xmlns:xlink="http://www.w3.org/1999/xlink" content-type="dwc:institutional_code" xlink:type="simple">ZISP</named-content> • 1 female, Khosta, Caucasian Reserve, Tiso-samshitovaya rosha [Yew-and-Boxwood Tree Grove]; <named-content xmlns:xlink="http://www.w3.org/1999/xlink" content-type="dwc:verbatimCoordinates" xlink:type="simple"><named-content content-type="geo-json" specific-use="{&#34;type&#34;:&#34;Point&#34;,&#34;coordinates&#34;:[39.874450,43.527600]}" id="NCID0EQGAE" xlink:type="simple">43°31'656"N, 39°52'467"E</named-content></named-content>; alt. 54 m; collected at light, 8 May 2018; V. Lantsov leg.; <abbrev xmlns:xlink="http://www.w3.org/1999/xlink" content-type="institution" xlink:title="Tembotov Institute of Ecology of Mountain Territories of Russian Academy of Sciences, Nalchik, Russia" id="ABBRID0EVGAE" xlink:type="simple">IEMT</abbrev> • 2 males, 2 females; same collection data as for preceding, <named-content xmlns:xlink="http://www.w3.org/1999/xlink" content-type="dwc:verbatimCoordinates" xlink:type="simple"><named-content content-type="geo-json" specific-use="{&#34;type&#34;:&#34;Point&#34;,&#34;coordinates&#34;:[39.876017,43.528133]}" id="NCID0E4GAE" xlink:type="simple">43°31'688"N, 39°52'561"E</named-content></named-content>; alt. 35 m; 8 May 2018; V. Lantsov leg. / Lime-beech (<italic><tp:taxon-name><tp:taxon-name-part taxon-name-part-type="genus" reg="Tilia">Tilia</tp:taxon-name-part> <tp:taxon-name-part taxon-name-part-type="species" reg="begoniifolia">begoniifolia</tp:taxon-name-part></tp:taxon-name></italic> and <italic><tp:taxon-name><tp:taxon-name-part taxon-name-part-type="genus" reg="Fagus">Fagus</tp:taxon-name-part> <tp:taxon-name-part taxon-name-part-type="species" reg="orientalis">orientalis</tp:taxon-name-part></tp:taxon-name></italic>) forest with yew (<italic><tp:taxon-name><tp:taxon-name-part taxon-name-part-type="genus" reg="Taxus">Taxus</tp:taxon-name-part> <tp:taxon-name-part taxon-name-part-type="species" reg="baccata">baccata</tp:taxon-name-part></tp:taxon-name></italic>) and hornbeam (<italic><tp:taxon-name><tp:taxon-name-part taxon-name-part-type="genus" reg="Carpinus">Carpinus</tp:taxon-name-part> <tp:taxon-name-part taxon-name-part-type="species" reg="betulus">betulus</tp:taxon-name-part></tp:taxon-name></italic>) in tree layer and butcher’s-broom (<italic><tp:taxon-name><tp:taxon-name-part taxon-name-part-type="genus" reg="Ruscus">Ruscus</tp:taxon-name-part> <tp:taxon-name-part taxon-name-part-type="species" reg="colchicus">colchicus</tp:taxon-name-part></tp:taxon-name></italic> – dominant and <italic><tp:taxon-name><tp:taxon-name-part taxon-name-part-type="genus" reg="Ruscus">Ruscus</tp:taxon-name-part> <tp:taxon-name-part taxon-name-part-type="species" reg="aculeatus">aculeatus</tp:taxon-name-part></tp:taxon-name></italic>) in ground layer [one of the females was collected in the same community in a damp place near a yew log]; <abbrev xmlns:xlink="http://www.w3.org/1999/xlink" content-type="institution" xlink:title="Tembotov Institute of Ecology of Mountain Territories of Russian Academy of Sciences, Nalchik, Russia" id="ABBRID0EEJAE" xlink:type="simple">IEMT</abbrev> • 2 males, 2 females, same collection data as for preceding, <named-content xmlns:xlink="http://www.w3.org/1999/xlink" content-type="dwc:verbatimCoordinates" xlink:type="simple"><named-content content-type="geo-json" specific-use="{&#34;type&#34;:&#34;Point&#34;,&#34;coordinates&#34;:[39.875300,43.529667]}" id="NCID0EMJAE" xlink:type="simple">43°31'780"N, 39°52'518"E</named-content></named-content>; alt. 98 m; 9 May 2018; V. Lantsov leg.; / Hornbeam – ash (<italic><tp:taxon-name><tp:taxon-name-part taxon-name-part-type="genus" reg="Carpinus">Carpinus</tp:taxon-name-part> <tp:taxon-name-part taxon-name-part-type="species" reg="orientalis">orientalis</tp:taxon-name-part></tp:taxon-name></italic>, <italic><tp:taxon-name><tp:taxon-name-part taxon-name-part-type="genus" reg="Fraxinus">Fraxinus</tp:taxon-name-part> <tp:taxon-name-part taxon-name-part-type="species" reg="excelsior">excelsior</tp:taxon-name-part></tp:taxon-name></italic>) forest with addition of yew (<italic><tp:taxon-name><tp:taxon-name-part taxon-name-part-type="genus" reg="Taxus">Taxus</tp:taxon-name-part> <tp:taxon-name-part taxon-name-part-type="species" reg="baccata">baccata</tp:taxon-name-part></tp:taxon-name></italic>) and lime (<italic><tp:taxon-name><tp:taxon-name-part taxon-name-part-type="genus" reg="Tilia">Tilia</tp:taxon-name-part> <tp:taxon-name-part taxon-name-part-type="species" reg="begoniifolia">begoniifolia</tp:taxon-name-part></tp:taxon-name></italic>) with blackberry (<italic><tp:taxon-name><tp:taxon-name-part taxon-name-part-type="genus" reg="Rubus">Rubus</tp:taxon-name-part> <tp:taxon-name-part taxon-name-part-type="species" reg="sanctus">sanctus</tp:taxon-name-part></tp:taxon-name></italic>) and fig (<italic><tp:taxon-name><tp:taxon-name-part taxon-name-part-type="genus" reg="Ficus">Ficus</tp:taxon-name-part> <tp:taxon-name-part taxon-name-part-type="species" reg="carica">carica</tp:taxon-name-part></tp:taxon-name></italic>) in shrub layer and with butcher’s-broom (<italic><tp:taxon-name><tp:taxon-name-part taxon-name-part-type="genus" reg="Ruscus">Ruscus</tp:taxon-name-part> <tp:taxon-name-part taxon-name-part-type="species" reg="colchicus">colchicus</tp:taxon-name-part></tp:taxon-name></italic>) in ground layer; <named-content xmlns:xlink="http://www.w3.org/1999/xlink" content-type="dwc:institutional_code" xlink:type="simple">ZISP</named-content> • 4 males, 4 females, same collection data as for preceding, <named-content xmlns:xlink="http://www.w3.org/1999/xlink" content-type="dwc:verbatimCoordinates" xlink:type="simple"><named-content content-type="geo-json" specific-use="{&#34;type&#34;:&#34;Point&#34;,&#34;coordinates&#34;:[39.873717,43.529583]}" id="NCID0EGMAE" xlink:type="simple">43°31'775"N, 39°52'423"E</named-content></named-content>; alt. 101 m; 9 May 2018; V. Lantsov leg.; / Hornbeam (<italic><tp:taxon-name><tp:taxon-name-part taxon-name-part-type="genus" reg="Carpinus">Carpinus</tp:taxon-name-part> <tp:taxon-name-part taxon-name-part-type="species" reg="orientalis">orientalis</tp:taxon-name-part></tp:taxon-name></italic>) forest with butcher’s-broom (<italic><tp:taxon-name><tp:taxon-name-part taxon-name-part-type="genus" reg="Ruscus">Ruscus</tp:taxon-name-part> <tp:taxon-name-part taxon-name-part-type="species" reg="colchicus">colchicus</tp:taxon-name-part></tp:taxon-name></italic>) and fern (<italic><tp:taxon-name><tp:taxon-name-part taxon-name-part-type="genus" reg="Asplenium">Asplenium</tp:taxon-name-part> <tp:taxon-name-part taxon-name-part-type="species" reg="scolopendrium">scolopendrium</tp:taxon-name-part></tp:taxon-name></italic>) in ground layer; <named-content xmlns:xlink="http://www.w3.org/1999/xlink" content-type="dwc:institutional_code" xlink:type="simple">ZISP</named-content> • 1 male and 1 female (in copula), 1 female; same collection data as for preceding, <named-content xmlns:xlink="http://www.w3.org/1999/xlink" content-type="dwc:verbatimCoordinates" xlink:type="simple"><named-content content-type="geo-json" specific-use="{&#34;type&#34;:&#34;Point&#34;,&#34;coordinates&#34;:[39.874383,43.531883]}" id="NCID0EUNAE" xlink:type="simple">43°31'913"N, 39°52'463"E</named-content></named-content>; alt. 153 m; 9 May 2018, V. Lantsov leg. / Ash-lime (<italic><tp:taxon-name><tp:taxon-name-part taxon-name-part-type="genus" reg="Fraxinus">Fraxinus</tp:taxon-name-part> <tp:taxon-name-part taxon-name-part-type="species" reg="excelsior">excelsior</tp:taxon-name-part></tp:taxon-name></italic> + <italic><tp:taxon-name><tp:taxon-name-part taxon-name-part-type="genus" reg="Tilia">Tilia</tp:taxon-name-part> <tp:taxon-name-part taxon-name-part-type="species" reg="begoniifolia">begoniifolia</tp:taxon-name-part></tp:taxon-name></italic>) forest with hornbeam (<italic><tp:taxon-name><tp:taxon-name-part taxon-name-part-type="genus" reg="Carpinus">Carpinus</tp:taxon-name-part> <tp:taxon-name-part taxon-name-part-type="species" reg="betulus">betulus</tp:taxon-name-part></tp:taxon-name></italic>) and with black berry (<italic><tp:taxon-name><tp:taxon-name-part taxon-name-part-type="genus" reg="Rubus">Rubus</tp:taxon-name-part> <tp:taxon-name-part taxon-name-part-type="species" reg="anatolicus">anatolicus</tp:taxon-name-part></tp:taxon-name></italic>) and miscellaneous herbs in ground layer; <abbrev xmlns:xlink="http://www.w3.org/1999/xlink" content-type="institution" xlink:title="Tembotov Institute of Ecology of Mountain Territories of Russian Academy of Sciences, Nalchik, Russia" id="ABBRID0EFPAE" xlink:type="simple">IEMT</abbrev> • 2 males, 1 female, same collection data as for preceding, <named-content xmlns:xlink="http://www.w3.org/1999/xlink" content-type="dwc:verbatimCoordinates" xlink:type="simple"><named-content content-type="geo-json" specific-use="{&#34;type&#34;:&#34;Point&#34;,&#34;coordinates&#34;:[39.877550,43.530417]}" id="NCID0ENPAE" xlink:type="simple">43°31'825"N, 39°52'653"E</named-content></named-content>; alt. 99 m; 10 May 2018, V. Lantsov leg.; <abbrev xmlns:xlink="http://www.w3.org/1999/xlink" content-type="institution" xlink:title="Tembotov Institute of Ecology of Mountain Territories of Russian Academy of Sciences, Nalchik, Russia" id="ABBRID0ESPAE" xlink:type="simple">IEMT</abbrev> • 1 male, same collection data as for preceding, <named-content xmlns:xlink="http://www.w3.org/1999/xlink" content-type="dwc:verbatimCoordinates" xlink:type="simple"><named-content content-type="geo-json" specific-use="{&#34;type&#34;:&#34;Point&#34;,&#34;coordinates&#34;:[39.874450,43.527600]}" id="NCID0E1PAE" xlink:type="simple">43°31'656"N, 39°52'467"E</named-content></named-content>; alt. 54 m; V. Lantsov leg.; <named-content xmlns:xlink="http://www.w3.org/1999/xlink" content-type="dwc:institutional_code" xlink:type="simple">ZISP</named-content> • 2 males, 1 female, same collection data as for preceding,<named-content xmlns:xlink="http://www.w3.org/1999/xlink" content-type="dwc:verbatimCoordinates" xlink:type="simple"><named-content content-type="geo-json" specific-use="{&#34;type&#34;:&#34;Point&#34;,&#34;coordinates&#34;:[39.878033,43.537617]}" id="NCID0EHQAE" xlink:type="simple">43°32'257"N, 39°52'682"E</named-content></named-content>; alt. 94 m; 10 May 2018, V. Lantsov leg.; / beech (<italic><tp:taxon-name><tp:taxon-name-part taxon-name-part-type="genus" reg="Fagus">Fagus</tp:taxon-name-part> <tp:taxon-name-part taxon-name-part-type="species" reg="orientalis">orientalis</tp:taxon-name-part></tp:taxon-name></italic>) forest with addition of yew (<italic><tp:taxon-name><tp:taxon-name-part taxon-name-part-type="genus" reg="Taxus">Taxus</tp:taxon-name-part> <tp:taxon-name-part taxon-name-part-type="species" reg="baccata">baccata</tp:taxon-name-part></tp:taxon-name></italic>) and hornbeam (<italic><tp:taxon-name><tp:taxon-name-part taxon-name-part-type="genus" reg="Carpinus">Carpinus</tp:taxon-name-part> <tp:taxon-name-part taxon-name-part-type="species" reg="betulus">betulus</tp:taxon-name-part></tp:taxon-name></italic>) with bunch grass (<italic><tp:taxon-name><tp:taxon-name-part taxon-name-part-type="genus" reg="Calamagrostis">Calamagrostis</tp:taxon-name-part> <tp:taxon-name-part taxon-name-part-type="species" reg="arundinacea">arundinacea</tp:taxon-name-part></tp:taxon-name></italic>) in ground layer; <abbrev xmlns:xlink="http://www.w3.org/1999/xlink" content-type="institution" xlink:title="Tembotov Institute of Ecology of Mountain Territories of Russian Academy of Sciences, Nalchik, Russia" id="ABBRID0EYRAE" xlink:type="simple">IEMT</abbrev> • 6 males, 3 females; Krasnodar Territory, environs Shakhe River higher than Salokh-Aul; 5–8 Jun. 2011; V. Pilipenko leg.; <abbrev xmlns:xlink="http://www.w3.org/1999/xlink" xlink:title="private collection of Valentin E. Pilipenko, Moscow, Russia" id="ABBRID0E4RAE" xlink:type="simple">VPMC</abbrev>; Russia – <bold>Dagestan</bold> • 1 female, “Хочал-Даг, альп. обл. Дагст. [Дагестан]” [Hochal-Dag, alp. Region Dagst. [Dagestan]]; 29 Jun. 1909 Mlokosevich leg.; <named-content xmlns:xlink="http://www.w3.org/1999/xlink" content-type="dwc:institutional_code" xlink:type="simple">ZISP</named-content> • 1 female; Tlyaratinsky district, near village Salda, stream on the right bank of the river Dzhurmut; <named-content xmlns:xlink="http://www.w3.org/1999/xlink" content-type="dwc:verbatimCoordinates" xlink:type="simple"><named-content content-type="geo-json" specific-use="{&#34;type&#34;:&#34;Point&#34;,&#34;coordinates&#34;:[46.507433,41.973133]}" id="NCID0ELSAE" xlink:type="simple">41°58'388"N, 46°30'446"E</named-content></named-content>; alt. 1792 m; 2 Jul. 2016, V. Lantsov leg.; / “Oak (<italic><tp:taxon-name><tp:taxon-name-part taxon-name-part-type="genus" reg="Quercus">Quercus</tp:taxon-name-part> <tp:taxon-name-part taxon-name-part-type="species" reg="iberica">iberica</tp:taxon-name-part></tp:taxon-name></italic>) sparse forest with <italic><tp:taxon-name><tp:taxon-name-part taxon-name-part-type="genus" reg="Populus">Populus</tp:taxon-name-part> <tp:taxon-name-part taxon-name-part-type="species" reg="tremula">tremula</tp:taxon-name-part></tp:taxon-name></italic> and <italic><tp:taxon-name><tp:taxon-name-part taxon-name-part-type="genus" reg="Acer">Acer</tp:taxon-name-part> <tp:taxon-name-part taxon-name-part-type="species" reg="platanoides">platanoides</tp:taxon-name-part></tp:taxon-name></italic> in tree layer, <italic>Rosa canina</italic>, <italic><tp:taxon-name><tp:taxon-name-part taxon-name-part-type="genus" reg="Spiraea">Spiraea</tp:taxon-name-part> <tp:taxon-name-part taxon-name-part-type="species" reg="crenata">crenata</tp:taxon-name-part></tp:taxon-name></italic> and <italic><tp:taxon-name><tp:taxon-name-part taxon-name-part-type="genus" reg="Cotoneaster">Cotoneaster</tp:taxon-name-part> <tp:taxon-name-part taxon-name-part-type="species" reg="integerrimus">integerrimus</tp:taxon-name-part></tp:taxon-name></italic> in shrub, and clover (<italic><tp:taxon-name><tp:taxon-name-part taxon-name-part-type="genus" reg="Trifolium">Trifolium</tp:taxon-name-part> <tp:taxon-name-part taxon-name-part-type="species" reg="canescens">canescens</tp:taxon-name-part></tp:taxon-name></italic>) and miscellaneous herbs in ground layer; <named-content xmlns:xlink="http://www.w3.org/1999/xlink" content-type="dwc:institutional_code" xlink:type="simple">ZISP</named-content> • 2 males, 1 female; near village Betelda, stream on the left bank of the river Dzhurmut; <named-content xmlns:xlink="http://www.w3.org/1999/xlink" content-type="dwc:verbatimCoordinates" xlink:type="simple"><named-content content-type="geo-json" specific-use="{&#34;type&#34;:&#34;Point&#34;,&#34;coordinates&#34;:[46.540400,41.947550]}" id="NCID0E3UAE" xlink:type="simple">41°56'853"N, 46°32'424"E</named-content></named-content>; alt. 1850 m; 3 Jul. 2016, V. Lantsov leg.; / Willow (<italic><tp:taxon-name><tp:taxon-name-part taxon-name-part-type="genus" reg="Salix">Salix</tp:taxon-name-part> <tp:taxon-name-part taxon-name-part-type="species" reg="caprea">caprea</tp:taxon-name-part></tp:taxon-name></italic>) shrub with herbaceous layer (<italic><tp:taxon-name><tp:taxon-name-part taxon-name-part-type="genus" reg="Epilobium">Epilobium</tp:taxon-name-part> <tp:taxon-name-part taxon-name-part-type="species" reg="montanum">montanum</tp:taxon-name-part></tp:taxon-name></italic>) (dominant), <italic><tp:taxon-name><tp:taxon-name-part taxon-name-part-type="genus" reg="Cardamine">Cardamine</tp:taxon-name-part> <tp:taxon-name-part taxon-name-part-type="species" reg="seidlitziana">seidlitziana</tp:taxon-name-part></tp:taxon-name></italic>, <italic><tp:taxon-name><tp:taxon-name-part taxon-name-part-type="genus" reg="Mentha">Mentha</tp:taxon-name-part> <tp:taxon-name-part taxon-name-part-type="species" reg="caucasica">caucasica</tp:taxon-name-part></tp:taxon-name></italic>, <italic><tp:taxon-name><tp:taxon-name-part taxon-name-part-type="genus" reg="Veronica">Veronica</tp:taxon-name-part> <tp:taxon-name-part taxon-name-part-type="species" reg="anagallis-aquatica">anagallis-aquatica</tp:taxon-name-part></tp:taxon-name></italic> and <italic><tp:taxon-name><tp:taxon-name-part taxon-name-part-type="genus" reg="Myosoton">Myosoton</tp:taxon-name-part> <tp:taxon-name-part taxon-name-part-type="species" reg="aquaticum">aquaticum</tp:taxon-name-part></tp:taxon-name></italic> community near spring above the flood plain of the left bank of the river; <named-content xmlns:xlink="http://www.w3.org/1999/xlink" content-type="dwc:institutional_code" xlink:type="simple">ZISP</named-content> • 2 males; near village Genekolob, on the high left bank of the river Dzhurmut; <named-content xmlns:xlink="http://www.w3.org/1999/xlink" content-type="dwc:verbatimCoordinates" xlink:type="simple"><named-content content-type="geo-json" specific-use="{&#34;type&#34;:&#34;Point&#34;,&#34;coordinates&#34;:[46.521267,41.956533]}" id="NCID0ELXAE" xlink:type="simple">41°57'392"N, 46°31'276"E</named-content></named-content>; alt. 2011 m; 4 Jul. 2016, V. Lantsov leg.; / Oak (<italic><tp:taxon-name><tp:taxon-name-part taxon-name-part-type="genus" reg="Quercus">Quercus</tp:taxon-name-part> <tp:taxon-name-part taxon-name-part-type="species" reg="iberica">iberica</tp:taxon-name-part></tp:taxon-name></italic>) forest with mountain-ash (<italic><tp:taxon-name><tp:taxon-name-part taxon-name-part-type="genus" reg="Sorbus">Sorbus</tp:taxon-name-part> <tp:taxon-name-part taxon-name-part-type="species" reg="aucuparia">aucuparia</tp:taxon-name-part></tp:taxon-name></italic>), wayfaring tree (<italic><tp:taxon-name><tp:taxon-name-part taxon-name-part-type="genus" reg="Viburnum">Viburnum</tp:taxon-name-part> <tp:taxon-name-part taxon-name-part-type="species" reg="lantana">lantana</tp:taxon-name-part></tp:taxon-name></italic>) in shrub layer [the lower border of a forest and a forb-cereal meadow]; <named-content xmlns:xlink="http://www.w3.org/1999/xlink" content-type="dwc:institutional_code" xlink:type="simple">ZISP</named-content> • 2 males; same collection data as for preceding, <named-content xmlns:xlink="http://www.w3.org/1999/xlink" content-type="dwc:verbatimCoordinates" xlink:type="simple"><named-content content-type="geo-json" specific-use="{&#34;type&#34;:&#34;Point&#34;,&#34;coordinates&#34;:[46.520467,41.957483]}" id="NCID0EZYAE" xlink:type="simple">41°57'449"N, 46°31'228"E</named-content></named-content>; alt. 1977 m; 4 Jul. 2016, V. Lantsov leg.; <named-content xmlns:xlink="http://www.w3.org/1999/xlink" content-type="dwc:institutional_code" xlink:type="simple">ZISP</named-content> • 2 males, between the villages of Gerel and Genekolob, the right bank of the river Dzhurmut, <named-content xmlns:xlink="http://www.w3.org/1999/xlink" content-type="dwc:verbatimCoordinates" xlink:type="simple"><named-content content-type="geo-json" specific-use="{&#34;type&#34;:&#34;Point&#34;,&#34;coordinates&#34;:[46.574467,41.926983]}" id="NCID0EGZAE" xlink:type="simple">41°55'619"N, 46°34'468"E</named-content></named-content>; alt. 1925 m; 5 Jul. 2016, V. Lantsov leg.; / Above the floodplain terrace with a rare herbaceous birch (<italic><tp:taxon-name><tp:taxon-name-part taxon-name-part-type="genus" reg="Betula">Betula</tp:taxon-name-part> <tp:taxon-name-part taxon-name-part-type="species" reg="raddeana">raddeana</tp:taxon-name-part></tp:taxon-name></italic>) forest with willow (<italic><tp:taxon-name><tp:taxon-name-part taxon-name-part-type="genus" reg="Salix">Salix</tp:taxon-name-part> <tp:taxon-name-part taxon-name-part-type="species" reg="caprea">caprea</tp:taxon-name-part></tp:taxon-name></italic>) (coppice forest); <named-content xmlns:xlink="http://www.w3.org/1999/xlink" content-type="dwc:institutional_code" xlink:type="simple">ZISP</named-content>.</p></tp:treatment-sec><tp:treatment-sec sec-type="diagnosis" id="SECID0EG1AE"><title>Diagnosis.</title><p>Dark stripes medially on lighter background extending entire length of scutum. Inner gonostylus posteriorly with wedge-shaped projection directed anteriorly. Tergite 9 at apex with three rounded notches, middle one usually deepest and widest.</p></tp:treatment-sec><tp:treatment-sec sec-type="redescription" id="SECID0EL1AE"><title>Redescription.</title><p>Adult male (Fig. <xref ref-type="fig" rid="F1">1A, B</xref>). General color grey. Body length 14–17 mm, wing 14–17.5 mm.</p><fig id="F1" position="float" orientation="portrait"><object-id xmlns:xlink="http://www.w3.org/1999/xlink" content-type="doi" xlink:type="simple">10.3897/zookeys.1048.67564.figure1</object-id><object-id xmlns:xlink="http://www.w3.org/1999/xlink" content-type="arpha" xlink:type="simple">9DAD9E35-3ED0-5860-B709-537C09DA6052</object-id><label>Figure 1.</label><caption><p><tp:taxon-name><tp:taxon-name-part taxon-name-part-type="genus" reg="Tipula">T.</tp:taxon-name-part> (<tp:taxon-name-part taxon-name-part-type="subgenus" reg="Lunatipula">Lunatipula</tp:taxon-name-part>) <tp:taxon-name-part taxon-name-part-type="species" reg="caucasica">caucasica</tp:taxon-name-part></tp:taxon-name> male habitus <bold>A</bold> general lateral view <bold>B</bold> head and thorax, dorsal view. Scale bars: 10 mm (<bold>A</bold>), 1 mm (<bold>B</bold>).</p></caption><graphic xmlns:xlink="http://www.w3.org/1999/xlink" xlink:href="zookeys-1048-145-g001.jpg" position="float" orientation="portrait" xlink:type="simple" id="oo_566410.jpg"><uri content-type="original_file" xlink:type="simple">https://binary.pensoft.net/fig/566410</uri></graphic></fig><p><bold><italic>Head.</italic></bold> Light grey, sometimes bluish (Figs <xref ref-type="fig" rid="F1">1B</xref>, <xref ref-type="fig" rid="F13">13A</xref>). Rostrum whitish dorsally, flanks rusty or brownish with whitish bristles; nasus distinct, with long, whitish yellow setae; palpus grey. Frons with rows of brown setae along inner edge of eye. Vertex with faint dark median line, posteriorly with dark grey striation, with group of small rusty setae arranged fan-like on either side of glabrous medial area. Genae rusty; wide dark median stripe ventrally on rostrum, continuing along gula midline. Pharyngeal foramen framed with long, rusty hair-like setae. Postgenae light grey.</p><p><bold><italic>Antenna</italic></bold> (Fig. <xref ref-type="fig" rid="F1">1B</xref>) 13-segmented, if bent backwards just reaching wing base. Scape light brown or grey, depending on angle of rotation to light source, with slightly pronounced silvery pruinescence and brown horizontal striations. Pedicel yellow, sometimes brownish at base. Flagellomeres brownish, thickened at base, verticils subequal in length to corresponding flagellomeres.</p><p><bold><italic>Thorax</italic></bold> (Fig. <xref ref-type="fig" rid="F1">1B</xref>). Grey or blue-grey. Pronotum with dark grey median stripe. Katepisternum, anepisternum and meron grey, glabrous. Scutum with four longitudinal wide brownish stripes on lighter background; medial stripes extending length of scutum. Scutal lobes, scutellum and mediotergite grey with light bristles in dark brown sockets.</p><p><bold><italic>Wings</italic></bold> (Fig. <xref ref-type="fig" rid="F1">1A</xref>) greyish with a bluish tinge in transmitted light, stigma brown; narrow whitish area (lunule) extending to base of discal cell.</p><p><bold><italic><tp:taxon-name><tp:taxon-name-part taxon-name-part-type="genus" reg="Halteres">Halteres</tp:taxon-name-part></tp:taxon-name></italic></bold> (Fig. <xref ref-type="fig" rid="F1">1A</xref>) with light brown or dark-yellow stem, lighter yellow at base, covered with short small pale setae; knob dark brown to black.</p><p><bold><italic>Legs</italic></bold> with coxae light grey with long light hairs. Coxae may appear darker when specimen is rotated. Trochanters yellow. Femora yellow at base, rest of femora, tibiae, and tarsi dark brown.</p><p><bold><italic>Abdomen</italic></bold> (Figs <xref ref-type="fig" rid="F1">1A</xref>, <xref ref-type="fig" rid="F2">2A</xref>). Grey or dark grey; tergites with dark lateral stripe narrowly interrupted with whitish at posterior margins, lateral margins with wider whitish edge.</p><fig id="F2" position="float" orientation="portrait"><object-id xmlns:xlink="http://www.w3.org/1999/xlink" content-type="doi" xlink:type="simple">10.3897/zookeys.1048.67564.figure2</object-id><object-id xmlns:xlink="http://www.w3.org/1999/xlink" content-type="arpha" xlink:type="simple">BC7FEE58-3DF1-5946-916E-E07A24C62AE8</object-id><label>Figure 2.</label><caption><p><tp:taxon-name><tp:taxon-name-part taxon-name-part-type="genus" reg="Tipula">T.</tp:taxon-name-part> (<tp:taxon-name-part taxon-name-part-type="subgenus" reg="Lunatipula">Lunatipula</tp:taxon-name-part>) <tp:taxon-name-part taxon-name-part-type="species" reg="caucasica">caucasica</tp:taxon-name-part></tp:taxon-name><bold>A</bold> terminal segments of male abdomen, lateral view (dry) <bold>B–L</bold> male terminalia (after KOH 10% treatment) <bold>B</bold> hypopygium, caudal view <bold>C</bold> hypopygium, lateral view <bold>D</bold> sternite 8, ventral view <bold>E</bold> tergite 9, caudal view <bold>F</bold> tergite 9, dorsal view <bold>G</bold> inner and outer gonostylus, lateral view <bold>H</bold> inner and outer gonostylus, caudal view <bold>I</bold> gonocoxal fragment, dorsal view <bold>J</bold> semen pump and aedeagus, lateral view <bold>K</bold> adminiculum and paired apical appendages of sternite 9, caudal view <bold>L</bold> adminiculum and paired apical appendages of sternite 9, lateral view. Abbreviations: adm–adminiculum; as 8–paired appendages of sternite 8; as 9–apical appendages of sternite 9; ig–inner gonostylus; gcx–gonocoxite; og–outer gonostylus; s8–sternite 8; s9–sternite 9; t9–tergite 9. Scale bar: 1 mm.</p></caption><graphic xmlns:xlink="http://www.w3.org/1999/xlink" xlink:href="zookeys-1048-145-g002.jpg" position="float" orientation="portrait" xlink:type="simple" id="oo_566411.jpg"><uri content-type="original_file" xlink:type="simple">https://binary.pensoft.net/fig/566411</uri></graphic></fig><p><bold><italic>Terminalia</italic></bold> (Figs <xref ref-type="fig" rid="F2">2</xref>, <xref ref-type="fig" rid="F14">14A, F</xref>). Hypopygium (Fig. <xref ref-type="fig" rid="F2">2B, C</xref>) not much thicker than rest of abdomen, brown with moderately dense grey pruinescence, with golden yellow hairs. Gonocoxite (Fig. <xref ref-type="fig" rid="F2">2C, G</xref>) with broad tooth ventrally. Tergite 9 (Figs <xref ref-type="fig" rid="F2">2C, E, F</xref>; <xref ref-type="fig" rid="F14">14A</xref>) transverse, lateral corner broadly rounded, at apex with three rounded notches, middle one usually deepest and widest, bounded laterally by two large dentate projections with blunt apices, clearly visible when viewed from above (Figs <xref ref-type="fig" rid="F2">2F</xref>, <xref ref-type="fig" rid="F14">14A</xref>) (<xref ref-type="bibr" rid="B9">Riedel 1920</xref>; <xref ref-type="bibr" rid="B12">Savchenko 1964</xref>). When viewed from behind, three pairs of very short projections are visible (Fig. <xref ref-type="fig" rid="F2">2E</xref>). Outer gonostylus (Figs <xref ref-type="fig" rid="F2">2G</xref>, <xref ref-type="fig" rid="F14">14F</xref>) very small, wineglass shaped, elongated distally. Inner gonostylus posteriorly, with wedge-shaped projection (Figs <xref ref-type="fig" rid="F2">2G</xref>, <xref ref-type="fig" rid="F14">14F</xref>). Paired appendage of sternite 8 (Fig. <xref ref-type="fig" rid="F2">2D</xref>) with base ~ 2 × as long as wide, with thin rigid yellow setae along edge, not obscuring gap in middle; long, glabrous red-brown spine arising from base, bent, and intersecting medially. Paired appendage of sternite 9 (Fig. <xref ref-type="fig" rid="F2">2K, L</xref>) with thick pubescent apex. Gonocoxal fragment (Fig. <xref ref-type="fig" rid="F2">2I</xref>) flattened at the base. Semen pump and aedeagus as in Figure <xref ref-type="fig" rid="F2">2J</xref>.</p><p><bold>Female.</bold> Body length 17–21.5 mm, wing 15.5–18 mm. Antennae with scape and pedicel brownish yellow. Legs stocky, black to brown, yellow at base, femora grey. Wings with noticeable bluish tint; whitish area (lunule) of wings barely reaching base of discal cell. Female terminalia (Fig. <xref ref-type="fig" rid="F12">12A–C</xref>) comparatively short. Tip of cercus upcurved, length of cercus ~ 0.8 mm. Hypogynial valve only slightly longer than width at base; length of hypogynial valve 0.2 mm. Sternite 9 and furca as in Figure <xref ref-type="fig" rid="F12">12A, C</xref>.</p></tp:treatment-sec><tp:treatment-sec sec-type="comparisons" id="SECID0EDDAG"><title>Comparison with closely related species.</title><p>This species differs from other species of the <italic><tp:taxon-name><tp:taxon-name-part taxon-name-part-type="genus" reg="Tipula"/><tp:taxon-name-part taxon-name-part-type="species" reg="caucasica">caucasica</tp:taxon-name-part></tp:taxon-name></italic> group primarily by the presence of a large, anteriorly directed sharp wedge-shaped projection located posteriorly on the inner gonostylus.</p></tp:treatment-sec><tp:treatment-sec sec-type="Elevation" id="SECID0ETDAG"><title>Elevation.</title><p>Adults were collected at altitudes ranging from sea level (Black Sea coast at 35 m) to 2011 m (in Dagestan).</p></tp:treatment-sec><tp:treatment-sec sec-type="Flight period" id="SECID0EYDAG"><title>Flight period.</title><p>From end of April to the beginning of July.</p></tp:treatment-sec><tp:treatment-sec sec-type="habitat" id="SECID0E4DAG"><title>Habitat.</title><p>Specimens were captured in diverse forest habitats (see above) predominantly in mesophytic moderately moist deciduous or mixed communities with <italic><tp:taxon-name><tp:taxon-name-part taxon-name-part-type="genus" reg="Fagus">Fagus</tp:taxon-name-part> <tp:taxon-name-part taxon-name-part-type="species" reg="orientalis">orientalis</tp:taxon-name-part></tp:taxon-name></italic>, <italic><tp:taxon-name><tp:taxon-name-part taxon-name-part-type="genus" reg="Taxus">Taxus</tp:taxon-name-part> <tp:taxon-name-part taxon-name-part-type="species" reg="baccata">baccata</tp:taxon-name-part></tp:taxon-name></italic>, <italic><tp:taxon-name><tp:taxon-name-part taxon-name-part-type="genus" reg="Carpinus">Carpinus</tp:taxon-name-part> <tp:taxon-name-part taxon-name-part-type="species" reg="orientalis">orientalis</tp:taxon-name-part></tp:taxon-name></italic>, <italic><tp:taxon-name><tp:taxon-name-part taxon-name-part-type="genus" reg="Quercus">Quercus</tp:taxon-name-part> <tp:taxon-name-part taxon-name-part-type="species" reg="iberica">iberica</tp:taxon-name-part></tp:taxon-name></italic>, <italic><tp:taxon-name><tp:taxon-name-part taxon-name-part-type="genus" reg="Populus">Populus</tp:taxon-name-part> <tp:taxon-name-part taxon-name-part-type="species" reg="tremula">tremula</tp:taxon-name-part></tp:taxon-name></italic>, <italic><tp:taxon-name><tp:taxon-name-part taxon-name-part-type="genus" reg="Acer">Acer</tp:taxon-name-part> <tp:taxon-name-part taxon-name-part-type="species" reg="platanoides">platanoides</tp:taxon-name-part></tp:taxon-name></italic>, etc., sometimes in communities near springs with <italic><tp:taxon-name><tp:taxon-name-part taxon-name-part-type="genus" reg="Salix">Salix</tp:taxon-name-part> <tp:taxon-name-part taxon-name-part-type="species" reg="caprea">caprea</tp:taxon-name-part></tp:taxon-name></italic>.</p></tp:treatment-sec><tp:treatment-sec sec-type="distribution" id="SECID0EQGAG"><title>Distribution.</title><p>Endemic to the Caucasus. It was recently noted for Russia (Dagestan) for the first time (<xref ref-type="bibr" rid="B7">Lantsov 2020</xref>). Currently known from the West Caucasus (first record), East Caucasus and Transcaucasus.</p></tp:treatment-sec><tp:treatment-sec sec-type="remarks" id="SECID0E1GAG"><title>Remarks.</title><p>According to <xref ref-type="bibr" rid="B9">Riedel (1920)</xref>, a series of type specimens, four males, two females. “Mts’chet prope Tiflis [Georgia, Tbilisi], 6. 5. 1913 (Mus. Caucas. Ph. Zaitzev)” were deposited in the “Museum Caucasicum in Tiflis”. In the author’s publication, neither the holotype nor the paratypes are indicated. Presumably, they are not indicated on the material itself. Because this material turned out to be inaccessible to the authors of this article – it is not yet known whether this material has survived at all – there was no opportunity to designate lectotype and paralectotypes.</p></tp:treatment-sec><tp:treatment-sec><!--Section generated to contain objects referenced in tp:taxon-treatment.--><fig id="F12" position="float" orientation="portrait"><object-id xmlns:xlink="http://www.w3.org/1999/xlink" content-type="doi" xlink:type="simple">10.3897/zookeys.1048.67564.figure12</object-id><object-id xmlns:xlink="http://www.w3.org/1999/xlink" content-type="arpha" xlink:type="simple">AFD895DE-C051-5184-A6E4-35FEECE778C3</object-id><label>Figure 12.</label><caption><p>Female terminalia of <italic><tp:taxon-name><tp:taxon-name-part taxon-name-part-type="genus" reg="Tipula"/><tp:taxon-name-part taxon-name-part-type="species" reg="caucasica">caucasica</tp:taxon-name-part></tp:taxon-name></italic> species group <bold>A–C</bold><tp:taxon-name><tp:taxon-name-part taxon-name-part-type="genus" reg="Tipula">T.</tp:taxon-name-part> (<tp:taxon-name-part taxon-name-part-type="subgenus" reg="Lunatipula">Lunatipula</tp:taxon-name-part>) <tp:taxon-name-part taxon-name-part-type="species" reg="caucasica">caucasica</tp:taxon-name-part></tp:taxon-name><bold>D–F</bold><tp:taxon-name><tp:taxon-name-part taxon-name-part-type="genus" reg="Tipula">T.</tp:taxon-name-part> (<tp:taxon-name-part taxon-name-part-type="subgenus" reg="Lunatipula">Lunatipula</tp:taxon-name-part>) <tp:taxon-name-part taxon-name-part-type="species" reg="quadridentata">quadridentata</tp:taxon-name-part></tp:taxon-name><bold>G–I</bold><tp:taxon-name><tp:taxon-name-part taxon-name-part-type="genus" reg="Tipula">T.</tp:taxon-name-part> (<tp:taxon-name-part taxon-name-part-type="subgenus" reg="Lunatipula">Lunatipula</tp:taxon-name-part>) <tp:taxon-name-part taxon-name-part-type="species" reg="talyshensis">talyshensis</tp:taxon-name-part></tp:taxon-name><bold>A, D, G</bold> ovipositor, lateral view <bold>B, E, H</bold> ovipositor ventral view <bold>C, F, I</bold> sternite 9 and furca, lateral view. Abbreviations: c–cerci; f–furca; hv–hypogynial valve; s–sternite; t–tergite. Scale bar: 1 mm.</p></caption><graphic xmlns:xlink="http://www.w3.org/1999/xlink" xlink:href="zookeys-1048-145-g012.jpg" position="float" orientation="portrait" xlink:type="simple" id="oo_566421.jpg"><uri content-type="original_file" xlink:type="simple">https://binary.pensoft.net/fig/566421</uri></graphic></fig><fig id="F13" position="float" orientation="portrait"><object-id xmlns:xlink="http://www.w3.org/1999/xlink" content-type="doi" xlink:type="simple">10.3897/zookeys.1048.67564.figure13</object-id><object-id xmlns:xlink="http://www.w3.org/1999/xlink" content-type="arpha" xlink:type="simple">860812F4-1755-5D39-81E7-C4565AEB7E70</object-id><label>Figure 13.</label><caption><p>Heads of <italic><tp:taxon-name><tp:taxon-name-part taxon-name-part-type="genus" reg="Tipula"/><tp:taxon-name-part taxon-name-part-type="species" reg="caucasica">caucasica</tp:taxon-name-part></tp:taxon-name></italic> species group, dorsal view <bold>A</bold><tp:taxon-name><tp:taxon-name-part taxon-name-part-type="genus" reg="Tipula">T.</tp:taxon-name-part> (<tp:taxon-name-part taxon-name-part-type="subgenus" reg="Lunatipula">Lunatipula</tp:taxon-name-part>) <tp:taxon-name-part taxon-name-part-type="species" reg="caucasica">caucasica</tp:taxon-name-part></tp:taxon-name><bold>B</bold><tp:taxon-name><tp:taxon-name-part taxon-name-part-type="genus" reg="Tipula">T.</tp:taxon-name-part> (<tp:taxon-name-part taxon-name-part-type="subgenus" reg="Lunatipula">Lunatipula</tp:taxon-name-part>) <tp:taxon-name-part taxon-name-part-type="species" reg="eleniya">eleniya</tp:taxon-name-part></tp:taxon-name> sp. nov. <bold>C</bold><tp:taxon-name><tp:taxon-name-part taxon-name-part-type="genus" reg="Tipula">T.</tp:taxon-name-part> (<tp:taxon-name-part taxon-name-part-type="subgenus" reg="Lunatipula">Lunatipula</tp:taxon-name-part>) <tp:taxon-name-part taxon-name-part-type="species" reg="paupera">paupera</tp:taxon-name-part></tp:taxon-name><bold>D</bold><tp:taxon-name><tp:taxon-name-part taxon-name-part-type="genus" reg="Tipula">T.</tp:taxon-name-part> (<tp:taxon-name-part taxon-name-part-type="subgenus" reg="Lunatipula">Lunatipula</tp:taxon-name-part>) <tp:taxon-name-part taxon-name-part-type="species" reg="quadridentata">quadridentata</tp:taxon-name-part></tp:taxon-name><bold>E</bold><italic><tp:taxon-name><tp:taxon-name-part taxon-name-part-type="genus" reg="Tipula">T.</tp:taxon-name-part></tp:taxon-name></italic> (<italic><tp:taxon-name><tp:taxon-name-part taxon-name-part-type="genus" reg="Lunatipula">Lunatipula</tp:taxon-name-part></tp:taxon-name></italic>) <italic><tp:taxon-name><tp:taxon-name-part taxon-name-part-type="genus" reg="Tipula"/><tp:taxon-name-part taxon-name-part-type="species" reg="talyshensis">talyshensis</tp:taxon-name-part></tp:taxon-name></italic>. Scale bar: 1 mm.</p></caption><graphic xmlns:xlink="http://www.w3.org/1999/xlink" xlink:href="zookeys-1048-145-g013.jpg" position="float" orientation="portrait" xlink:type="simple" id="oo_566422.jpg"><uri content-type="original_file" xlink:type="simple">https://binary.pensoft.net/fig/566422</uri></graphic></fig><fig id="F14" position="float" orientation="portrait"><object-id xmlns:xlink="http://www.w3.org/1999/xlink" content-type="doi" xlink:type="simple">10.3897/zookeys.1048.67564.figure14</object-id><object-id xmlns:xlink="http://www.w3.org/1999/xlink" content-type="arpha" xlink:type="simple">B1D156A9-A6CD-5989-BE83-203723E10AC2</object-id><label>Figure 14.</label><caption><p>Comparisons of some components of male terminalia of the <italic><tp:taxon-name><tp:taxon-name-part taxon-name-part-type="genus" reg="Tipula"/><tp:taxon-name-part taxon-name-part-type="species" reg="caucasica">caucasica</tp:taxon-name-part></tp:taxon-name></italic> species group <bold>A, F</bold><tp:taxon-name><tp:taxon-name-part taxon-name-part-type="genus" reg="Tipula">T.</tp:taxon-name-part> (<tp:taxon-name-part taxon-name-part-type="subgenus" reg="Lunatipula">Lunatipula</tp:taxon-name-part>) <tp:taxon-name-part taxon-name-part-type="species" reg="caucasica">caucasica</tp:taxon-name-part></tp:taxon-name><bold>B, G</bold><tp:taxon-name><tp:taxon-name-part taxon-name-part-type="genus" reg="Tipula">T.</tp:taxon-name-part> (<tp:taxon-name-part taxon-name-part-type="subgenus" reg="Lunatipula">Lunatipula</tp:taxon-name-part>) <tp:taxon-name-part taxon-name-part-type="species" reg="eleniya">eleniya</tp:taxon-name-part></tp:taxon-name> sp. nov. <bold>C, I</bold><tp:taxon-name><tp:taxon-name-part taxon-name-part-type="genus" reg="Tipula">T.</tp:taxon-name-part> (<tp:taxon-name-part taxon-name-part-type="subgenus" reg="Lunatipula">Lunatipula</tp:taxon-name-part>) <tp:taxon-name-part taxon-name-part-type="species" reg="paupera">paupera</tp:taxon-name-part></tp:taxon-name><bold>D, J</bold><tp:taxon-name><tp:taxon-name-part taxon-name-part-type="genus" reg="Tipula">T.</tp:taxon-name-part> (<tp:taxon-name-part taxon-name-part-type="subgenus" reg="Lunatipula">Lunatipula</tp:taxon-name-part>) <tp:taxon-name-part taxon-name-part-type="species" reg="quadridentata">quadridentata</tp:taxon-name-part></tp:taxon-name><bold>E, K</bold><tp:taxon-name><tp:taxon-name-part taxon-name-part-type="genus" reg="Tipula">T.</tp:taxon-name-part> (<tp:taxon-name-part taxon-name-part-type="subgenus" reg="Lunatipula">Lunatipula</tp:taxon-name-part>) <tp:taxon-name-part taxon-name-part-type="species" reg="talyshensis">talyshensis</tp:taxon-name-part></tp:taxon-name><bold>A–E</bold> tergite 9, dorsal view <bold>F–K</bold> inner and outer gonostylus, lateral view. Arrows point to central notch at apex of tergite 9 (<bold>C, D</bold>), to the wedge-shaped projection posteriorly on inner gonostylus (<bold>F</bold>), to the rod-like outgrowth behind anterior beak of inner gonostylus (<bold>G</bold>), to the anterior (dorsal) margin of gonocoxite (<bold>I, J, K</bold>). Scale bar: 1 mm.</p></caption><graphic xmlns:xlink="http://www.w3.org/1999/xlink" xlink:href="zookeys-1048-145-g014.jpg" position="float" orientation="portrait" xlink:type="simple" id="oo_566423.jpg"><uri content-type="original_file" xlink:type="simple">https://binary.pensoft.net/fig/566423</uri></graphic></fig></tp:treatment-sec><ref-list><ref id="B9"><mixed-citation xmlns:xlink="http://www.w3.org/1999/xlink" xlink:type="simple"><person-group><name name-style="western"><surname>Riedel</surname><given-names>MP</given-names></name></person-group> (<year>1920</year>) <article-title><tp:taxon-name><tp:taxon-name-part taxon-name-part-type="suborder">Nematocera</tp:taxon-name-part></tp:taxon-name> Polyneura (Dipt.) aus dem Kaukasus.</article-title><source>Zoologische Jahrbucher, Abteilung fur Systematik, Geographie und Biologie der Tiere</source><volume>43</volume>: <fpage>13</fpage>–<lpage>22</lpage>.</mixed-citation></ref><ref id="B12"><mixed-citation xmlns:xlink="http://www.w3.org/1999/xlink" xlink:type="simple"><person-group><name name-style="western"><surname>Savchenko</surname><given-names>EN</given-names></name></person-group> (<year>1964</year>) Crane-flies (<tp:taxon-name><tp:taxon-name-part taxon-name-part-type="order">Diptera</tp:taxon-name-part></tp:taxon-name>, <tp:taxon-name><tp:taxon-name-part taxon-name-part-type="family">Tipulidae</tp:taxon-name-part></tp:taxon-name>), Subfam. <tp:taxon-name><tp:taxon-name-part taxon-name-part-type="subfamily">Tipulinae</tp:taxon-name-part></tp:taxon-name>, Genus <italic><tp:taxon-name><tp:taxon-name-part taxon-name-part-type="genus">Tipula</tp:taxon-name-part></tp:taxon-name></italic><tp:taxon-name><tp:taxon-name-part taxon-name-part-type="genus">L.</tp:taxon-name-part></tp:taxon-name>, 2. Fauna USSR, N.S. 89, Nasekomye Dvukrylye [<tp:taxon-name><tp:taxon-name-part taxon-name-part-type="order">Diptera</tp:taxon-name-part></tp:taxon-name>] 2(4): 1–503. [in Russian]</mixed-citation></ref><ref id="B7"><mixed-citation xmlns:xlink="http://www.w3.org/1999/xlink" xlink:type="simple"><person-group><name name-style="western"><surname>Lantsov</surname><given-names>VI</given-names></name></person-group> (<year>2020</year>) Biological diversity of crane flies (<tp:taxon-name><tp:taxon-name-part taxon-name-part-type="order">Diptera</tp:taxon-name-part></tp:taxon-name>, <tp:taxon-name><tp:taxon-name-part taxon-name-part-type="superfamily">Tipuloidea</tp:taxon-name-part></tp:taxon-name>) in the natural landscapes of Dagestan (North-East Caucasus, Russia) // XI All-Russian Dipterological Symposium (with international participation). Voronezh. August 24–29, 2020. Proceedings of conference / Responsible editors: O.G.Ovchinnikova, I.V.Shamshev. St.Petersburg: Russian Entomological Society, LEMA, 292–296. <ext-link xlink:type="simple" ext-link-type="doi" xlink:href="10.47640/978-5-00105-586-0_2020_292">https://doi.org/10.47640/978-5-00105-586-0_2020_292</ext-link></mixed-citation></ref><ref id="B8"><mixed-citation xmlns:xlink="http://www.w3.org/1999/xlink" xlink:type="simple"><person-group><name name-style="western"><surname>Oosterbroek</surname><given-names>P</given-names></name></person-group> (<year>2021</year>) Catalogue of the Craneflies of the World. <ext-link xlink:type="simple" ext-link-type="uri" xlink:href="http://ccw.naturalis.nl/detail.php">http://ccw.naturalis.nl/detail.php</ext-link> [latest update 7 May 2021]</mixed-citation></ref></ref-list></tp:taxon-treatment>
