# Supplementary material for: A new Palaearctic species of the subgenus Lunatipula (Diptera, Tipulidae) from the West Caucasus with a survey of the caucasica species group
Source: Zookeys. 2021 Jul 13;1048:145–75. doi: 10.3897/zookeys.1048.67564 (PMC8292283; doi:10.3897/zookeys.1048.67564)
Supplement: XML Treatment for Tipula (Lunatipula) eleniya [file zookeys.1048.67564-treatment3.xml]

<!DOCTYPE tp:taxon-treatment
  PUBLIC "-//TaxonX//DTD Taxonomic Treatment Publishing DTD v0 20100105//EN" "tax-treatment-NSO.dtd">
<tp:taxon-treatment xmlns:tp="http://www.plazi.org/taxpub"><tp:treatment-meta><kwd-group><label>Taxon classification</label><kwd><named-content xmlns:xlink="http://www.w3.org/1999/xlink" content-type="kingdom">Animalia</named-content></kwd><kwd><named-content xmlns:xlink="http://www.w3.org/1999/xlink" content-type="order">Diptera</named-content></kwd><kwd><named-content xmlns:xlink="http://www.w3.org/1999/xlink" content-type="family">Tipulidae</named-content></kwd></kwd-group><mixed-citation publication-type="journal"><person-group><name><surname>Lantsov</surname><given-names>Vladimir I.</given-names></name><name><surname>Pilipenko</surname><given-names>Valentin E.</given-names></name></person-group><article-title>A new Palaearctic species of the subgenus <italic><tp:taxon-name><tp:taxon-name-part taxon-name-part-type="genus" reg="Tipula"/><tp:taxon-name-part taxon-name-part-type="subgenus" reg="Lunatipula">Lunatipula</tp:taxon-name-part></tp:taxon-name></italic> (<tp:taxon-name><tp:taxon-name-part taxon-name-part-type="order">Diptera</tp:taxon-name-part></tp:taxon-name>, <tp:taxon-name><tp:taxon-name-part taxon-name-part-type="family">Tipulidae</tp:taxon-name-part></tp:taxon-name>) from the West Caucasus with a survey of the <italic><tp:taxon-name><tp:taxon-name-part taxon-name-part-type="genus" reg="Tipula"/><tp:taxon-name-part taxon-name-part-type="species" reg="caucasica">caucasica</tp:taxon-name-part></tp:taxon-name></italic> species group</article-title><source>Zookeys</source><day>13</day><month>7</month><year>2021</year><volume>1048</volume><fpage>145</fpage><lpage>175</lpage><pub-id pub-id-type="doi">10.3897/zookeys.1048.67564</pub-id></mixed-citation></tp:treatment-meta><tp:nomenclature><tp:taxon-name><object-id xmlns:xlink="http://www.w3.org/1999/xlink" content-type="arpha" xlink:type="simple">35B73B80-118E-5247-AD3A-67AD3A54266C</object-id>
                <tp:taxon-name-part taxon-name-part-type="genus" reg="Tipula">Tipula</tp:taxon-name-part> (<tp:taxon-name-part taxon-name-part-type="subgenus" reg="Lunatipula">Lunatipula</tp:taxon-name-part>) <tp:taxon-name-part taxon-name-part-type="species" reg="eleniya">eleniya</tp:taxon-name-part><object-id xmlns:xlink="http://www.w3.org/1999/xlink" content-type="zoobank" xlink:type="simple">http://zoobank.org/2847C4F8-9727-4FC3-BECD-C552B75382C8</object-id></tp:taxon-name><tp:taxon-status xmlns:xlink="http://www.w3.org/1999/xlink" xlink:type="simple">sp. nov.</tp:taxon-status><xref ref-type="fig" rid="F3">Figs 3</xref><xref ref-type="fig" rid="F4">, 4</xref><xref ref-type="fig" rid="F5">, 5</xref><xref ref-type="fig" rid="F13">, 13B</xref><xref ref-type="fig" rid="F14">, 14B, G</xref></tp:nomenclature><tp:treatment-sec sec-type="material" id="SECID0ECJAG"><title>Material examined.</title><p><bold><italic>Holotype</italic>:</bold> Russia • 1 male; Krasnodarskiy Kray, Sochi env. Psekhako Mt., 43°41'28"N, 40°22'E; alt. ~ 2000 m; 14–18 Jun. 2008; K. Tomkovich leg.; <named-content xmlns:xlink="http://www.w3.org/1999/xlink" content-type="dwc:institutional_code" xlink:type="simple">ZISP</named-content>. Holotype in good condition; however, left antenna, front right and left hind legs missing. <bold><italic>Paratypes</italic></bold>: Russia • 1 male; same data as for holotype • 2 males; Krasnodarskiy Kray, Kamyshanova Polyana env. [Biological station of Krasnodar State University], <named-content xmlns:xlink="http://www.w3.org/1999/xlink" content-type="dwc:verbatimCoordinates" xlink:type="simple"><named-content content-type="geo-json" specific-use="{&#34;type&#34;:&#34;Point&#34;,&#34;coordinates&#34;:[40.079444,44.291944]}" id="NCID0EYJAG" xlink:type="simple">44°16'91"N, 40°04'46"E</named-content></named-content>; alt. 1200 m; 26 Jul. 2018; V..Pilipenko leg.; <named-content xmlns:xlink="http://www.w3.org/1999/xlink" content-type="dwc:institutional_code" xlink:type="simple">ZISP</named-content>.</p></tp:treatment-sec><tp:treatment-sec sec-type="diagnosis" id="SECID0ECKAG"><title>Diagnosis.</title><p>Male. General coloration grey with silver pruinescence. Tergite 9 with deep rounded notches either side of slightly grooved cone-shaped projection. Sternite 8 with a pair of small appendages, each bearing a long medially curved spine, broad base of appendages with fringe of long whitish hairs. Outer gonostylus small, triangular, slightly thickened distally, covered with long setae. Inner gonostylus with small rod-like outgrowth in middle of outer edge.</p></tp:treatment-sec><tp:treatment-sec sec-type="description" id="SECID0EHKAG"><title>General description.</title><p>Adult (Fig. <xref ref-type="fig" rid="F3">3A</xref>). Male body length 15.7 mm, wing length 16.2 mm, haltere 2.5 mm, nasus 0.13 mm, rostrum 0.8 mm, scape 0.6 mm, pedicel 0.15 mm, 1<sup>st</sup> flagellomere 0.5 mm. Length (mm) of leg segments, fore (1), mid (2), and hind (3); successively femur, tibia, 1<sup>st</sup> and 2<sup>nd</sup> tarsomeres: 1 (9.7; 10.4; 8.5; 3.8), 2 (9.8; 10.5; 9.0; 4.5) and 3 (10.0; 13.0; 9.0; 4.5). Length (mm) of 3<sup>rd</sup>, 4<sup>th</sup>, and 5<sup>th</sup> tarsomeres of all three pairs of legs, approximately the same: 1.0; 0.6; 0.5 mm, respectively.</p><fig id="F3" position="float" orientation="portrait"><object-id xmlns:xlink="http://www.w3.org/1999/xlink" content-type="doi" xlink:type="simple">10.3897/zookeys.1048.67564.figure3</object-id><object-id xmlns:xlink="http://www.w3.org/1999/xlink" content-type="arpha" xlink:type="simple">578BBE59-7617-5796-A913-C774B1113DDF</object-id><label>Figure 3.</label><caption><p><tp:taxon-name><tp:taxon-name-part taxon-name-part-type="genus" reg="Tipula">T.</tp:taxon-name-part> (<tp:taxon-name-part taxon-name-part-type="subgenus" reg="Lunatipula">Lunatipula</tp:taxon-name-part>) <tp:taxon-name-part taxon-name-part-type="species" reg="eleniya">eleniya</tp:taxon-name-part></tp:taxon-name> sp. nov., male habitus. Holotype <bold>A</bold> general lateral view <bold>B</bold> head and thorax, dorsal view. Scale bars: 10 mm (<bold>A</bold>), 1 mm (<bold>B</bold>).</p></caption><graphic xmlns:xlink="http://www.w3.org/1999/xlink" xlink:href="zookeys-1048-145-g003.jpg" position="float" orientation="portrait" xlink:type="simple" id="oo_566412.jpg"><uri content-type="original_file" xlink:type="simple">https://binary.pensoft.net/fig/566412</uri></graphic></fig></tp:treatment-sec><tp:treatment-sec sec-type="description" id="SECID0EAMAG"><title>Description.</title><p><bold><italic>Head</italic></bold> (Figs <xref ref-type="fig" rid="F3">3</xref>, <xref ref-type="fig" rid="F13">13B</xref>) grey with silvery pubescence. Rostrum grey dorsally, ventrally yellow-brown with sparse light rusty setae in black sockets. Nasus distinct, appearing triangular in dorsal aspect, covered with long, sparse procumbent setae. Frons and gula bare. Vertex (Fig. <xref ref-type="fig" rid="F13">13B</xref>) framed by rows of sparse setae alongside eye, glabrous in center with indistinct narrow longitudinal dark grey line. Genae, including lateral part of rostrum, with very sparse fine pale bristles. Tempora and postgenae with sparse black setae.</p><p><bold><italic>Antennae</italic></bold>, bent backwards, reaches base of abdomen. Scape grey with silvery pruinescence, pedicel dirty yellow brown. Flagellomeres dark brown with verticils on slightly thickened bases, longest verticils subequal to length of respective flagellomere.</p><p><bold><italic>Thorax</italic></bold> (Fig. <xref ref-type="fig" rid="F3">3A, B</xref>) grey with silvery pruinescence, and short sparse whitish hairs. Pronotum dark brown with a weak dark stripe medially, and short sparse whitish bristles. Scutum (Fig. <xref ref-type="fig" rid="F3">3B</xref>) with four brownish grey longitudinal stripes, lateral stripe shorter, medial stripes narrowly separated by dirty yellow area. Katepisternum, anepisternum, katepimeron, anepimeron and meron grey, bare, with silvery pruinescence; scutellum and mediotergite light grey with silvery pruinescence; scutal lobes with wide dark grey stripe, bordered by sparse whitish setae and with long yellow setae anterolaterally at wing base. Scutellum framed anteriorly with brown, with sparse yellow setae laterally, and with vague narrow dark grey medial line. Mediotergite light grey with sparse yellow setae and with silvery pruinescence. Laterotergite grey with silvery pruinescence and sparse erect short brown setae.</p><p><bold><italic>Wings</italic></bold> (Fig. <xref ref-type="fig" rid="F3">3A</xref>) with typical venation for the subgenus, transparent with brownish tin, (viewed in transmitted light). Stigma dirty yellow. Oblique lunule proximal to stigma. Setae on costal and subcostal veins; group of short black macrotrichia distally on <italic>R</italic> and base of <italic>R<sub>1</sub></italic>. Distal section of <italic>R<sub>s</sub></italic>, <italic>R<sub>4 + 5</sub></italic>, <italic>r-m</italic>, base of pentagonal discal cell lighter and weakened. Stem of cell <italic>m<sub>1</sub></italic> approximately half length of cell. Apex of vein <italic>Cu</italic><sub>1</sub> sharply curved at wing margin.</p><p><bold><italic><tp:taxon-name><tp:taxon-name-part taxon-name-part-type="genus" reg="Halteres">Halteres</tp:taxon-name-part></tp:taxon-name></italic>.</bold> Stem grey with base covered with short white setae, knob dark grey.</p><p><bold><italic>Legs</italic>.</bold> Coxae light grey with silvery pruinescence; laterally with long sparse whitish yellow setae; medially with very short yellowish setae. Trochanters yellow with long yellow setae. Femora brown, narrowly yellow at base, covered with adpressed short brown setae; tibiae brownish; tarsal segments dark brown with short, adpressed brown setae. Tibial spur formula 1-2-2. Tarsal claws with a small tubercle at the base (magnification 10 × 4.5); with short but clearly visible arolium between ones.</p><p><bold><italic>Abdomen</italic></bold> (Figs <xref ref-type="fig" rid="F3">3A</xref>, <xref ref-type="fig" rid="F4">4A</xref>). Tergites and sternites grey with silvery pruinescence, and sparse fine short golden setae. Tergites with lateral dark grey intermittent stripe, no distinct dorsal stripe. Tergites laterally and distally edged with whitish-yellow, proximal segments with thinner distal edge, becoming wider on caudal segments.</p><fig id="F4" position="float" orientation="portrait"><object-id xmlns:xlink="http://www.w3.org/1999/xlink" content-type="doi" xlink:type="simple">10.3897/zookeys.1048.67564.figure4</object-id><object-id xmlns:xlink="http://www.w3.org/1999/xlink" content-type="arpha" xlink:type="simple">5F3700A0-DB59-5458-9D2D-6D9BA593D44A</object-id><label>Figure 4.</label><caption><p><tp:taxon-name><tp:taxon-name-part taxon-name-part-type="genus" reg="Tipula">T.</tp:taxon-name-part> (<tp:taxon-name-part taxon-name-part-type="subgenus" reg="Lunatipula">Lunatipula</tp:taxon-name-part>) <tp:taxon-name-part taxon-name-part-type="species" reg="eleniya">eleniya</tp:taxon-name-part></tp:taxon-name> sp. nov. <bold>A</bold> terminal segments of male abdomen, lateral view (dry) <bold>B–L</bold> male terminalia (after KOH 10% treatment) <bold>B</bold> hypopygium (without sternite 8), caudal view <bold>C</bold> hypopygium, lateral view <bold>D</bold> sternite 8, ventral view <bold>E</bold> tergite 9, caudal view <bold>F</bold> tergite IX, dorsal view <bold>G</bold> inner and outer gonostylus, lateral view <bold>H</bold> inner and outer gonostylus, caudal view <bold>I</bold> gonocoxal fragment, dorsal view <bold>J</bold> semen pump and aedeagus, lateral view <bold>K</bold> adminiculum and paired apical appendages of sternite 9, caudal view <bold>L</bold> adminiculum and paired apical appendages of sternite 9, lateral view. Scale bar: 1 mm.</p></caption><graphic xmlns:xlink="http://www.w3.org/1999/xlink" xlink:href="zookeys-1048-145-g004.jpg" position="float" orientation="portrait" xlink:type="simple" id="oo_566413.jpg"><uri content-type="original_file" xlink:type="simple">https://binary.pensoft.net/fig/566413</uri></graphic></fig><p><bold><italic>Terminalia</italic></bold> (Figs <xref ref-type="fig" rid="F4">4</xref>, <xref ref-type="fig" rid="F5">5</xref>, <xref ref-type="fig" rid="F14">14B, G</xref>). Hypopygium grey to dark grey, moderately thickened, with silvery pruinescence (Fig. <xref ref-type="fig" rid="F4">4A–C</xref>). Tergite 9 with two deep rounded notches flanking a median cone-shaped projection, the apex of which has a small groove (Figs <xref ref-type="fig" rid="F4">4E, F</xref>; <xref ref-type="fig" rid="F5">5G–L</xref>, <xref ref-type="fig" rid="F14">14B</xref>). The dorsolateral edges of the tergite 9 convex, curved inward. Sternite 8 (Fig. <xref ref-type="fig" rid="F4">4D</xref>) with a pair of small appendages bearing long medially curved spine, base of appendages with fringe of long whitish hairs not obscuring gap between. Appendages of sternite 9 (Fig. <xref ref-type="fig" rid="F4">4K, L</xref>) abundantly pubescent. Outer gonostylus (Figs <xref ref-type="fig" rid="F4">4G</xref>, <xref ref-type="fig" rid="F5">5A–F</xref>, <xref ref-type="fig" rid="F14">14G</xref>) small, triangular, slightly thickened distally, covered with long bristles. Inner gonostylus (Figs <xref ref-type="fig" rid="F4">4G, H</xref>; <xref ref-type="fig" rid="F5">5A–F</xref>, <xref ref-type="fig" rid="F14">14G</xref>) with small rod-shaped outgrowth in middle of outer edge (Figs <xref ref-type="fig" rid="F4">4G</xref>, <xref ref-type="fig" rid="F14">14G</xref>), twice as long as wide at base, slightly narrower medially, tip obliquely truncate. Posterior part of inner gonostylus a wide triangular plate with short sparse brown bristles in inner surface, long whitish setae in outer one. Gonocoxite (Figs <xref ref-type="fig" rid="F4">4G</xref>, <xref ref-type="fig" rid="F5">5A–C</xref>) with two wide dentate outgrowths, ventral one longer, pointed, dorsal one rounded; long yellowish setae laterally on gonocoxite. Gonocoxal fragment (Fig. <xref ref-type="fig" rid="F4">4I</xref>) with short forked extension at base. Semen pump and aedeagus as in Figure <xref ref-type="fig" rid="F4">4J</xref>.</p><fig id="F5" position="float" orientation="portrait"><object-id xmlns:xlink="http://www.w3.org/1999/xlink" content-type="doi" xlink:type="simple">10.3897/zookeys.1048.67564.figure5</object-id><object-id xmlns:xlink="http://www.w3.org/1999/xlink" content-type="arpha" xlink:type="simple">DFD7CF05-DC30-5D41-B2CB-412355D9D640</object-id><label>Figure 5.</label><caption><p><tp:taxon-name><tp:taxon-name-part taxon-name-part-type="genus" reg="Tipula">T.</tp:taxon-name-part> (<tp:taxon-name-part taxon-name-part-type="subgenus" reg="Lunatipula">Lunatipula</tp:taxon-name-part>) <tp:taxon-name-part taxon-name-part-type="species" reg="eleniya">eleniya</tp:taxon-name-part></tp:taxon-name> sp. nov., variation in the structure of the male terminalia <bold>A, D, G, J</bold> variant I (holotype) <bold>B, E, H, K</bold> variant II (paratype) <bold>C, F, I, L</bold> variant III (paratype) <bold>A–C</bold> inner and outer gonostylus, lateral view <bold>D–F</bold> inner and outer gonostylus, latero-caudal view <bold>G–I</bold> tergite 9, caudal view <bold>J–L</bold> tergite 9, dorsal view. Scale bar: 1 mm.</p></caption><graphic xmlns:xlink="http://www.w3.org/1999/xlink" xlink:href="zookeys-1048-145-g005.jpg" position="float" orientation="portrait" xlink:type="simple" id="oo_566414.jpg"><uri content-type="original_file" xlink:type="simple">https://binary.pensoft.net/fig/566414</uri></graphic></fig><p><bold>Female</bold> unknown.</p></tp:treatment-sec><tp:treatment-sec sec-type="variation" id="SECID0EOVAG"><title>Variation.</title><p>Three variants exist of the small rod-like outgrowth of the inner gonostylus: variant I (holotype – Sochi env., Psekhako Mt, alt. 2000 m) (Fig. <xref ref-type="fig" rid="F5">5A, D</xref>), variant II (paratype) (Fig. <xref ref-type="fig" rid="F5">5B, E</xref>) and variant III (paratype) (Fig. <xref ref-type="fig" rid="F5">5C, F</xref>). (variants II and III from Kamyshanova polyna env., alt. 1200 m). There are also some differences in the shape of tergite 9 (Fig. <xref ref-type="fig" rid="F5">5G–L</xref>). Given the paucity of material, and the minor differences observed, the authors consider this to be intraspecific variability.</p></tp:treatment-sec><tp:treatment-sec sec-type="comparisons" id="SECID0EEWAG"><title>Comparisons to similar species.</title><p>The new species is readily separable from all other species of the subgenus by the presence of an outgrowth medially, on the outer edge of the inner gonostylus (Figs <xref ref-type="fig" rid="F4">4G</xref>; <xref ref-type="fig" rid="F5">5A–F</xref>; <xref ref-type="fig" rid="F14">14G</xref>).</p></tp:treatment-sec><tp:treatment-sec sec-type="Elevation" id="SECID0EWWAG"><title>Elevation.</title><p>Adults were collected at altitudes ranging from 1200–2000 m.</p></tp:treatment-sec><tp:treatment-sec sec-type="Flight period" id="SECID0E2WAG"><title>Flight period.</title><p>Adults are active from middle of June through the end of July.</p></tp:treatment-sec><tp:treatment-sec sec-type="habitat" id="SECID0EAXAG"><title>Habitat.</title><p>Mixed moderately moist mesophytic plants, shady communities that include common hornbeam (<italic><tp:taxon-name><tp:taxon-name-part taxon-name-part-type="genus" reg="Carpinus">Carpinus</tp:taxon-name-part> <tp:taxon-name-part taxon-name-part-type="species" reg="betulus">betulus</tp:taxon-name-part></tp:taxon-name></italic>), oriental beech (<italic>Fāgus orientālis</italic>), Nordman fir (<italic><tp:taxon-name><tp:taxon-name-part taxon-name-part-type="genus" reg="Abies">Abies</tp:taxon-name-part> <tp:taxon-name-part taxon-name-part-type="species" reg="nordmanniana">nordmanniana</tp:taxon-name-part></tp:taxon-name></italic>), ash vulgaris (<italic><tp:taxon-name><tp:taxon-name-part taxon-name-part-type="genus" reg="Fraxinus">Fraxinus</tp:taxon-name-part> <tp:taxon-name-part taxon-name-part-type="species" reg="excelsior">excelsior</tp:taxon-name-part></tp:taxon-name></italic>), field maple (<italic><tp:taxon-name><tp:taxon-name-part taxon-name-part-type="genus" reg="Acer">Acer</tp:taxon-name-part> <tp:taxon-name-part taxon-name-part-type="species" reg="campestre">campestre</tp:taxon-name-part></tp:taxon-name></italic>), colchis holly (<italic><tp:taxon-name><tp:taxon-name-part taxon-name-part-type="genus" reg="Ilex">Ilex</tp:taxon-name-part> <tp:taxon-name-part taxon-name-part-type="species" reg="colchica">colchica</tp:taxon-name-part></tp:taxon-name></italic>), etc.</p></tp:treatment-sec><tp:treatment-sec sec-type="distribution" id="SECID0E6YAG"><title>Distribution.</title><p>Endemic to the Caucasus: currently known from the West Caucasus.</p></tp:treatment-sec><tp:treatment-sec sec-type="etymology" id="SECID0EEZAG"><title>Etymology.</title><p><tp:taxon-name><tp:taxon-name-part taxon-name-part-type="genus" reg="Tipula">Tipula</tp:taxon-name-part> (<tp:taxon-name-part taxon-name-part-type="subgenus" reg="Lunatipula">Lunatipula</tp:taxon-name-part>) <tp:taxon-name-part taxon-name-part-type="species" reg="eleniya">eleniya</tp:taxon-name-part></tp:taxon-name> sp. nov. is named after the mother of the first author, Elena Nikolaevna Lantsova.</p></tp:treatment-sec><tp:treatment-sec><!--Section generated to contain objects referenced in tp:taxon-treatment.--><fig id="F13" position="float" orientation="portrait"><object-id xmlns:xlink="http://www.w3.org/1999/xlink" content-type="doi" xlink:type="simple">10.3897/zookeys.1048.67564.figure13</object-id><object-id xmlns:xlink="http://www.w3.org/1999/xlink" content-type="arpha" xlink:type="simple">860812F4-1755-5D39-81E7-C4565AEB7E70</object-id><label>Figure 13.</label><caption><p>Heads of <italic><tp:taxon-name><tp:taxon-name-part taxon-name-part-type="genus" reg="Tipula"/><tp:taxon-name-part taxon-name-part-type="species" reg="caucasica">caucasica</tp:taxon-name-part></tp:taxon-name></italic> species group, dorsal view <bold>A</bold><tp:taxon-name><tp:taxon-name-part taxon-name-part-type="genus" reg="Tipula">T.</tp:taxon-name-part> (<tp:taxon-name-part taxon-name-part-type="subgenus" reg="Lunatipula">Lunatipula</tp:taxon-name-part>) <tp:taxon-name-part taxon-name-part-type="species" reg="caucasica">caucasica</tp:taxon-name-part></tp:taxon-name><bold>B</bold><tp:taxon-name><tp:taxon-name-part taxon-name-part-type="genus" reg="Tipula">T.</tp:taxon-name-part> (<tp:taxon-name-part taxon-name-part-type="subgenus" reg="Lunatipula">Lunatipula</tp:taxon-name-part>) <tp:taxon-name-part taxon-name-part-type="species" reg="eleniya">eleniya</tp:taxon-name-part></tp:taxon-name> sp. nov. <bold>C</bold><tp:taxon-name><tp:taxon-name-part taxon-name-part-type="genus" reg="Tipula">T.</tp:taxon-name-part> (<tp:taxon-name-part taxon-name-part-type="subgenus" reg="Lunatipula">Lunatipula</tp:taxon-name-part>) <tp:taxon-name-part taxon-name-part-type="species" reg="paupera">paupera</tp:taxon-name-part></tp:taxon-name><bold>D</bold><tp:taxon-name><tp:taxon-name-part taxon-name-part-type="genus" reg="Tipula">T.</tp:taxon-name-part> (<tp:taxon-name-part taxon-name-part-type="subgenus" reg="Lunatipula">Lunatipula</tp:taxon-name-part>) <tp:taxon-name-part taxon-name-part-type="species" reg="quadridentata">quadridentata</tp:taxon-name-part></tp:taxon-name><bold>E</bold><italic><tp:taxon-name><tp:taxon-name-part taxon-name-part-type="genus" reg="Tipula">T.</tp:taxon-name-part></tp:taxon-name></italic> (<italic><tp:taxon-name><tp:taxon-name-part taxon-name-part-type="genus" reg="Lunatipula">Lunatipula</tp:taxon-name-part></tp:taxon-name></italic>) <italic><tp:taxon-name><tp:taxon-name-part taxon-name-part-type="genus" reg="Tipula"/><tp:taxon-name-part taxon-name-part-type="species" reg="talyshensis">talyshensis</tp:taxon-name-part></tp:taxon-name></italic>. Scale bar: 1 mm.</p></caption><graphic xmlns:xlink="http://www.w3.org/1999/xlink" xlink:href="zookeys-1048-145-g013.jpg" position="float" orientation="portrait" xlink:type="simple" id="oo_566422.jpg"><uri content-type="original_file" xlink:type="simple">https://binary.pensoft.net/fig/566422</uri></graphic></fig><fig id="F14" position="float" orientation="portrait"><object-id xmlns:xlink="http://www.w3.org/1999/xlink" content-type="doi" xlink:type="simple">10.3897/zookeys.1048.67564.figure14</object-id><object-id xmlns:xlink="http://www.w3.org/1999/xlink" content-type="arpha" xlink:type="simple">B1D156A9-A6CD-5989-BE83-203723E10AC2</object-id><label>Figure 14.</label><caption><p>Comparisons of some components of male terminalia of the <italic><tp:taxon-name><tp:taxon-name-part taxon-name-part-type="genus" reg="Tipula"/><tp:taxon-name-part taxon-name-part-type="species" reg="caucasica">caucasica</tp:taxon-name-part></tp:taxon-name></italic> species group <bold>A, F</bold><tp:taxon-name><tp:taxon-name-part taxon-name-part-type="genus" reg="Tipula">T.</tp:taxon-name-part> (<tp:taxon-name-part taxon-name-part-type="subgenus" reg="Lunatipula">Lunatipula</tp:taxon-name-part>) <tp:taxon-name-part taxon-name-part-type="species" reg="caucasica">caucasica</tp:taxon-name-part></tp:taxon-name><bold>B, G</bold><tp:taxon-name><tp:taxon-name-part taxon-name-part-type="genus" reg="Tipula">T.</tp:taxon-name-part> (<tp:taxon-name-part taxon-name-part-type="subgenus" reg="Lunatipula">Lunatipula</tp:taxon-name-part>) <tp:taxon-name-part taxon-name-part-type="species" reg="eleniya">eleniya</tp:taxon-name-part></tp:taxon-name> sp. nov. <bold>C, I</bold><tp:taxon-name><tp:taxon-name-part taxon-name-part-type="genus" reg="Tipula">T.</tp:taxon-name-part> (<tp:taxon-name-part taxon-name-part-type="subgenus" reg="Lunatipula">Lunatipula</tp:taxon-name-part>) <tp:taxon-name-part taxon-name-part-type="species" reg="paupera">paupera</tp:taxon-name-part></tp:taxon-name><bold>D, J</bold><tp:taxon-name><tp:taxon-name-part taxon-name-part-type="genus" reg="Tipula">T.</tp:taxon-name-part> (<tp:taxon-name-part taxon-name-part-type="subgenus" reg="Lunatipula">Lunatipula</tp:taxon-name-part>) <tp:taxon-name-part taxon-name-part-type="species" reg="quadridentata">quadridentata</tp:taxon-name-part></tp:taxon-name><bold>E, K</bold><tp:taxon-name><tp:taxon-name-part taxon-name-part-type="genus" reg="Tipula">T.</tp:taxon-name-part> (<tp:taxon-name-part taxon-name-part-type="subgenus" reg="Lunatipula">Lunatipula</tp:taxon-name-part>) <tp:taxon-name-part taxon-name-part-type="species" reg="talyshensis">talyshensis</tp:taxon-name-part></tp:taxon-name><bold>A–E</bold> tergite 9, dorsal view <bold>F–K</bold> inner and outer gonostylus, lateral view. Arrows point to central notch at apex of tergite 9 (<bold>C, D</bold>), to the wedge-shaped projection posteriorly on inner gonostylus (<bold>F</bold>), to the rod-like outgrowth behind anterior beak of inner gonostylus (<bold>G</bold>), to the anterior (dorsal) margin of gonocoxite (<bold>I, J, K</bold>). Scale bar: 1 mm.</p></caption><graphic xmlns:xlink="http://www.w3.org/1999/xlink" xlink:href="zookeys-1048-145-g014.jpg" position="float" orientation="portrait" xlink:type="simple" id="oo_566423.jpg"><uri content-type="original_file" xlink:type="simple">https://binary.pensoft.net/fig/566423</uri></graphic></fig></tp:treatment-sec></tp:taxon-treatment>
