# Supplementary material for: A new Palaearctic species of the subgenus Lunatipula (Diptera, Tipulidae) from the West Caucasus with a survey of the caucasica species group
Source: Zookeys. 2021 Jul 13;1048:145–75. doi: 10.3897/zookeys.1048.67564 (PMC8292283; doi:10.3897/zookeys.1048.67564)
Supplement: XML Treatment for Tipula (Lunatipula) paupera [file zookeys.1048.67564-treatment4.xml]

<!DOCTYPE tp:taxon-treatment
  PUBLIC "-//TaxonX//DTD Taxonomic Treatment Publishing DTD v0 20100105//EN" "tax-treatment-NSO.dtd">
<tp:taxon-treatment xmlns:tp="http://www.plazi.org/taxpub"><tp:treatment-meta><kwd-group><label>Taxon classification</label><kwd><named-content xmlns:xlink="http://www.w3.org/1999/xlink" content-type="kingdom">Animalia</named-content></kwd><kwd><named-content xmlns:xlink="http://www.w3.org/1999/xlink" content-type="order">Diptera</named-content></kwd><kwd><named-content xmlns:xlink="http://www.w3.org/1999/xlink" content-type="family">Tipulidae</named-content></kwd></kwd-group><mixed-citation publication-type="journal"><person-group><name><surname>Lantsov</surname><given-names>Vladimir I.</given-names></name><name><surname>Pilipenko</surname><given-names>Valentin E.</given-names></name></person-group><article-title>A new Palaearctic species of the subgenus <italic><tp:taxon-name><tp:taxon-name-part taxon-name-part-type="genus" reg="Tipula"/><tp:taxon-name-part taxon-name-part-type="subgenus" reg="Lunatipula">Lunatipula</tp:taxon-name-part></tp:taxon-name></italic> (<tp:taxon-name><tp:taxon-name-part taxon-name-part-type="order">Diptera</tp:taxon-name-part></tp:taxon-name>, <tp:taxon-name><tp:taxon-name-part taxon-name-part-type="family">Tipulidae</tp:taxon-name-part></tp:taxon-name>) from the West Caucasus with a survey of the <italic><tp:taxon-name><tp:taxon-name-part taxon-name-part-type="genus" reg="Tipula"/><tp:taxon-name-part taxon-name-part-type="species" reg="caucasica">caucasica</tp:taxon-name-part></tp:taxon-name></italic> species group</article-title><source>Zookeys</source><day>13</day><month>7</month><year>2021</year><volume>1048</volume><fpage>145</fpage><lpage>175</lpage><pub-id pub-id-type="doi">10.3897/zookeys.1048.67564</pub-id></mixed-citation></tp:treatment-meta><tp:nomenclature><tp:taxon-name><object-id xmlns:xlink="http://www.w3.org/1999/xlink" content-type="arpha" xlink:type="simple">0273951C-175D-51F0-98B0-12BAF0F9EB34</object-id>
                <tp:taxon-name-part taxon-name-part-type="genus" reg="Tipula">Tipula</tp:taxon-name-part> (<tp:taxon-name-part taxon-name-part-type="subgenus" reg="Lunatipula">Lunatipula</tp:taxon-name-part>) <tp:taxon-name-part taxon-name-part-type="species" reg="paupera">paupera</tp:taxon-name-part></tp:taxon-name><tp:taxon-authority>Savchenko, 1964</tp:taxon-authority><xref ref-type="fig" rid="F6">Figs 6</xref><xref ref-type="fig" rid="F7">, 7</xref><xref ref-type="fig" rid="F13">, 13C</xref><xref ref-type="fig" rid="F14">, 14C, I</xref><tp:nomenclature-citation-list><tp:nomenclature-citation><tp:taxon-name>
                    <tp:taxon-name-part taxon-name-part-type="genus" reg="Tipula">Tipula</tp:taxon-name-part> (<tp:taxon-name-part taxon-name-part-type="subgenus" reg="Lunatipula">Lunatipula</tp:taxon-name-part>) <tp:taxon-name-part taxon-name-part-type="species" reg="quadridentata">quadridentata</tp:taxon-name-part> <tp:taxon-name-part taxon-name-part-type="subspecies" reg="paupera">paupera</tp:taxon-name-part></tp:taxon-name><comment><xref ref-type="bibr" rid="B12">Savchenko 1964</xref>: 393 (type locality: Georgia, Zagor Pass, Svanetiya); Oosterbroek, Theowald 1992: 118; <xref ref-type="bibr" rid="B8">Oosterbroek 2021</xref>.</comment></tp:nomenclature-citation></tp:nomenclature-citation-list></tp:nomenclature><tp:treatment-sec sec-type="material" id="SECID0EM3AG"><title>Material examined.</title><p><bold><italic>Holotype</italic>:</bold> Georgia •1 male; “Загор [Загар Сванетия], Груз. ССР” [Zagor Pass Svanetiya, Gruz. SSR. Georgian Soviet Socialist Republic]; alt. 2623 m; 19 Jul. 1957; R. Savenko leg.; <named-content xmlns:xlink="http://www.w3.org/1999/xlink" content-type="dwc:institutional_code" xlink:type="simple">ZISP</named-content>. / “<italic><tp:taxon-name><tp:taxon-name-part taxon-name-part-type="genus" reg="Tipula">Tipula</tp:taxon-name-part></tp:taxon-name> 4-dentata <tp:taxon-name><tp:taxon-name-part taxon-name-part-type="genus" reg="Tipula"/><tp:taxon-name-part taxon-name-part-type="species" reg="paupera">paupera</tp:taxon-name-part></tp:taxon-name></italic> ssp. n. det. Savchenko” / “Holotypus” [Holotype not initially marked; red label] / “<tp:taxon-name><tp:taxon-name-part taxon-name-part-type="genus" reg="Tipula">Tipula</tp:taxon-name-part> (<tp:taxon-name-part taxon-name-part-type="subgenus" reg="Lunatipula">Lunatipula</tp:taxon-name-part>) <tp:taxon-name-part taxon-name-part-type="species" reg="paupera">paupera</tp:taxon-name-part></tp:taxon-name> Sav., stat. nov. Lantsov, Pilipenko, 2020” [white label]. Thorax (prescutum, scutum, scutellum) smeared, obscuring coloration. Preservation of legs: forelegs both with only trochanters; midlegs: left with part of femur, right only with femur; hind legs: right missing. Wings slightly crumpled. <bold><italic>Paratypes</italic>.</bold> Georgia •1 male; “ур. Лаедиль (Корулдаш [Корулдаши] – Загар)” [Laedil [territory] (Koruldash [Koruldashi] – Zagar)]; 5 Aug. 1957; Savenko leg.; <named-content xmlns:xlink="http://www.w3.org/1999/xlink" content-type="dwc:institutional_code" xlink:type="simple">ZISP</named-content>. / “Paratypus” [Paratype not initially marked; red label] / “<tp:taxon-name><tp:taxon-name-part taxon-name-part-type="genus" reg="Tipula">Tipula</tp:taxon-name-part> (<tp:taxon-name-part taxon-name-part-type="subgenus" reg="Lunatipula">Lunatipula</tp:taxon-name-part>) <tp:taxon-name-part taxon-name-part-type="species" reg="paupera">paupera</tp:taxon-name-part></tp:taxon-name> Sav., stat. nov. Lantsov, Pilipenko, 2020” [white label] • 2 males; “Спуск с перевала Басса в Накру [в долину р. Накра], Ставропольский кр.” [Descent from the Bassa Pass to Nakra [to the valley of the river Nakra], Stavropol kr. [Stavropol Territory – in error, Georgia, Svanetiya]; 5 Aug. 1956; <tp:taxon-name><tp:taxon-name-part taxon-name-part-type="genus" reg="Lunatipula">L.</tp:taxon-name-part></tp:taxon-name> Arens leg.; <named-content xmlns:xlink="http://www.w3.org/1999/xlink" content-type="dwc:institutional_code" xlink:type="simple">ZISP</named-content>. / “Paratypus” [Paratype not initially marked; red label] / “<tp:taxon-name><tp:taxon-name-part taxon-name-part-type="genus" reg="Tipula">Tipula</tp:taxon-name-part> (<tp:taxon-name-part taxon-name-part-type="subgenus" reg="Lunatipula">Lunatipula</tp:taxon-name-part>) <tp:taxon-name-part taxon-name-part-type="species" reg="paupera">paupera</tp:taxon-name-part></tp:taxon-name> Sav., stat. nov. Lantsov, Pilipenko, 2020” [white label].</p></tp:treatment-sec><tp:treatment-sec sec-type="diagnosis" id="SECID0EK6AG"><title>Diagnosis.</title><p>Male. Gonocoxite with two elongate, pointed teeth, one dorsally and one ventrally. Tergite 9 with two projections posteriorly, separated by deep wide notch. Paired appendages of sternite 8 widely spaced, base shorter than wide, gap between not masked by setae. Apical appendages of sternite 9 elongate, narrow distally, with dense bundle of relatively short golden yellow setae at tip.</p></tp:treatment-sec><tp:treatment-sec sec-type="redescription" id="SECID0EP6AG"><title>Redescription.</title><p>Adult male (Fig. <xref ref-type="fig" rid="F6">6A, B</xref>). General color light grey. Body length 15.5 mm, wings 16.5 mm.</p><fig id="F6" position="float" orientation="portrait"><object-id xmlns:xlink="http://www.w3.org/1999/xlink" content-type="doi" xlink:type="simple">10.3897/zookeys.1048.67564.figure6</object-id><object-id xmlns:xlink="http://www.w3.org/1999/xlink" content-type="arpha" xlink:type="simple">DCC1977C-DA02-516E-A2E2-A1AF176E8A55</object-id><label>Figure 6.</label><caption><p><tp:taxon-name><tp:taxon-name-part taxon-name-part-type="genus" reg="Tipula">T.</tp:taxon-name-part> (<tp:taxon-name-part taxon-name-part-type="subgenus" reg="Lunatipula">Lunatipula</tp:taxon-name-part>) <tp:taxon-name-part taxon-name-part-type="species" reg="paupera">paupera</tp:taxon-name-part></tp:taxon-name>, male habitus <bold>A</bold> general lateral view <bold>B</bold> head and thorax, dorsal view. Scale bars: 10 mm (<bold>A</bold>), 1 mm (<bold>B</bold>).</p></caption><graphic xmlns:xlink="http://www.w3.org/1999/xlink" xlink:href="zookeys-1048-145-g006.jpg" position="float" orientation="portrait" xlink:type="simple" id="oo_566415.jpg"><uri content-type="original_file" xlink:type="simple">https://binary.pensoft.net/fig/566415</uri></graphic></fig><p><bold><italic>Head</italic></bold> (Figs <xref ref-type="fig" rid="F6">6B</xref>, <xref ref-type="fig" rid="F13">13C</xref>). Rostrum dorsally light grey to whitish with silvery pruinescence, dark brown procumbent setae, base of rostrum dorsally light beige, laterally dirty rusty, yellow. Nasus well defined with longer whitish procumbent setae. Palpus dark brown. Vertex (Fig. <xref ref-type="fig" rid="F13">13C</xref>) light sandy color with soft silvery pruinescence, dark grey thin median line extending to occiput; nine or ten short brown setae, behind antenna, four or five longer brown setae alongside eye. Row of long brown setae on temporal region and around occipital foramen. Gula and gena (including rostrum ventrally) yellowish-sandy to light brown, with medially enfolded region ventrally marked by moderately broad, light brown median line; gena near eyes light yellow; postgena yellow to sandy.</p><p><bold><italic>Antennae</italic>.</bold> Scape light grey with silvery pruinescence, pedicel yellow with subtle brown ring at base. Flagellomeres brown.</p><p><bold><italic>Thorax</italic></bold> (Fig. <xref ref-type="fig" rid="F6">6A, B</xref>). Pronotum grey with dark broad median stripe with blurred edges. Scutum with four brown stripes, central pair more pronounced, widener anteriorly with dirty yellow between. Scutal lobes brown with silvery pruinescence. Scutellum and mediotergite with thin fuzzy grey median line; scutellum yellow to light grey; mediotergite light grey with silvery pruinescence and scattered whitish short bristles. Katepisternum, anepisternum, katepimeron, anepimeron and meron light grey with silvery pruinescence, glabrous.</p><p><bold><italic>Wings</italic>.</bold> Transparent, without noticeable marble pattern, with light brown stigma. Longitudinal veins with macrotrichia.</p><p><bold><italic><tp:taxon-name><tp:taxon-name-part taxon-name-part-type="genus" reg="Halteres">Halteres</tp:taxon-name-part></tp:taxon-name></italic>.</bold> Stem light brown to dirty yellow, knob brown.</p><p><bold><italic>Legs</italic>.</bold> Coxae light grey with silvery pruinescence and long, whitish bristles; trochanters light brown; femora yellow at base, light brown with darkened tips, with adpressed dark brown bristles.</p><p><bold><italic>Abdomen</italic></bold> (Figs <xref ref-type="fig" rid="F6">6A</xref>, <xref ref-type="fig" rid="F7">7A</xref>). Grey with short whitish bristles. Posterior and lateral margins of tergites with thin whitish edging.</p><fig id="F7" position="float" orientation="portrait"><object-id xmlns:xlink="http://www.w3.org/1999/xlink" content-type="doi" xlink:type="simple">10.3897/zookeys.1048.67564.figure7</object-id><object-id xmlns:xlink="http://www.w3.org/1999/xlink" content-type="arpha" xlink:type="simple">ED77A489-68D2-5F02-B466-E1DE88DAC807</object-id><label>Figure 7.</label><caption><p><tp:taxon-name><tp:taxon-name-part taxon-name-part-type="genus" reg="Tipula">T.</tp:taxon-name-part> (<tp:taxon-name-part taxon-name-part-type="subgenus" reg="Lunatipula">Lunatipula</tp:taxon-name-part>) <tp:taxon-name-part taxon-name-part-type="species" reg="paupera">paupera</tp:taxon-name-part></tp:taxon-name><bold>A</bold> terminal segments of male abdomen, lateral view (dry) <bold>B–L</bold> male terminalia (after KOH 10% treatment) <bold>B</bold> hypopygium, caudal view <bold>C</bold> hypopygium, lateral view <bold>D</bold> sternite 8, ventral view <bold>E</bold> tergite 9, caudal view <bold>F</bold> tergite 9, dorsal view <bold>G</bold> inner and outer gonostylus, lateral view <bold>H</bold> inner and outer gonostylus, caudal view <bold>I</bold> gonocoxal fragment, dorsal view <bold>J</bold> semen pump and aedeagus, lateral view <bold>K</bold> adminiculum and paired apical appendages of sternite 9, caudal view <bold>L</bold> adminiculum and paired apical appendages of sternite 9, lateral view. Scale bar: 1 mm.</p></caption><graphic xmlns:xlink="http://www.w3.org/1999/xlink" xlink:href="zookeys-1048-145-g007.jpg" position="float" orientation="portrait" xlink:type="simple" id="oo_566416.jpg"><uri content-type="original_file" xlink:type="simple">https://binary.pensoft.net/fig/566416</uri></graphic></fig><p><bold><italic>Terminalia</italic></bold> (Figs <xref ref-type="fig" rid="F7">7</xref>, <xref ref-type="fig" rid="F14">14C, I</xref>). Hypopygium not thickened. Tergite 9 and gonocoxites with silvery pruinescence. Gonocoxite (Figs <xref ref-type="fig" rid="F7">7G</xref>, <xref ref-type="fig" rid="F14">14I</xref>) with two teeth. Tergite 9 (Figs <xref ref-type="fig" rid="F7">7E, F</xref>; <xref ref-type="fig" rid="F14">14C</xref>) distally with projection on either side of deep, wide central notch. Paired appendages of sternite 8 (Fig. <xref ref-type="fig" rid="F7">7D</xref>) widely separated, basal section shorter than width, gap between not masked by setae. Appendage of sternite 9 (Fig. <xref ref-type="fig" rid="F7">7K, L</xref>) with dense bundle of relatively short golden-yellow setae at tip. Gonocoxal fragment as in Figure <xref ref-type="fig" rid="F7">7I</xref>, semen pump and aedeagus as in Figure <xref ref-type="fig" rid="F7">7J</xref>.</p><p><bold>Female.</bold> Unknown.</p></tp:treatment-sec><tp:treatment-sec sec-type="Status" id="SECID0ESGBG"><title>Status.</title><p>The species was described and treated as a subspecies of <italic><tp:taxon-name><tp:taxon-name-part taxon-name-part-type="genus" reg="Tipula">T.</tp:taxon-name-part> <tp:taxon-name-part taxon-name-part-type="species" reg="quadridentata">quadridentata</tp:taxon-name-part></tp:taxon-name></italic>. It is elevated here to species rank because of the presence of a number of differences of the species from <italic><tp:taxon-name><tp:taxon-name-part taxon-name-part-type="genus" reg="Tipula">T.</tp:taxon-name-part> <tp:taxon-name-part taxon-name-part-type="species" reg="quadridentata">quadridentata</tp:taxon-name-part></tp:taxon-name></italic> and all other species of the <italic><tp:taxon-name><tp:taxon-name-part taxon-name-part-type="genus" reg="Tipula"/><tp:taxon-name-part taxon-name-part-type="species" reg="caucasica">caucasica</tp:taxon-name-part></tp:taxon-name></italic> species group (see below).</p></tp:treatment-sec><tp:treatment-sec sec-type="comparisons" id="SECID0EYHBG"><title>Comparison with closely related species.</title><p>This species differs from all other species of the <italic><tp:taxon-name><tp:taxon-name-part taxon-name-part-type="genus" reg="Tipula"/><tp:taxon-name-part taxon-name-part-type="species" reg="caucasica">caucasica</tp:taxon-name-part></tp:taxon-name></italic> group by the number and arrangement of setae dorsally on the head (Fig. <xref ref-type="fig" rid="F13">13C</xref>), the deep median notch at the apex of tergite 9 (Figs <xref ref-type="fig" rid="F7">7F</xref>, <xref ref-type="fig" rid="F14">14C</xref>), and the more widely spaced appendages of sternite 8 (Fig. <xref ref-type="fig" rid="F7">7D</xref>). It differs from <italic><tp:taxon-name><tp:taxon-name-part taxon-name-part-type="genus" reg="Tipula">T.</tp:taxon-name-part> <tp:taxon-name-part taxon-name-part-type="species" reg="eleniya">eleniya</tp:taxon-name-part></tp:taxon-name></italic> sp. nov., <italic><tp:taxon-name><tp:taxon-name-part taxon-name-part-type="genus" reg="Tipula">T.</tp:taxon-name-part> <tp:taxon-name-part taxon-name-part-type="species" reg="quadridentata">quadridentata</tp:taxon-name-part></tp:taxon-name></italic>, and <italic><tp:taxon-name><tp:taxon-name-part taxon-name-part-type="genus" reg="Tipula">T.</tp:taxon-name-part> <tp:taxon-name-part taxon-name-part-type="species" reg="caucasica">caucasica</tp:taxon-name-part></tp:taxon-name></italic> in the shape and presence of the dense bundle of short setae on the appendages of sternite 9 (Fig. <xref ref-type="fig" rid="F7">7K</xref>). This species is similar to <italic><tp:taxon-name><tp:taxon-name-part taxon-name-part-type="genus" reg="Tipula">T.</tp:taxon-name-part> <tp:taxon-name-part taxon-name-part-type="species" reg="quadridentata">quadridentata</tp:taxon-name-part></tp:taxon-name></italic> in having two teeth on the gonocoxite (Figs <xref ref-type="fig" rid="F7">7G</xref>, <xref ref-type="fig" rid="F14">14I, J</xref>).</p></tp:treatment-sec><tp:treatment-sec sec-type="Elevation" id="SECID0EQKBG"><title>Elevation.</title><p>The holotype was probably collected at 2623 m (height of Zagar Pass) and one of the paratypes was collected “on the descent from the Bassa Pass”, the height of which is 3057 m. It can be assumed that this species occurs in high-mountainous habitats.</p></tp:treatment-sec><tp:treatment-sec sec-type="Flight period" id="SECID0EVKBG"><title>Flight period.</title><p>Adults were collected from the last third of July to early August.</p></tp:treatment-sec><tp:treatment-sec sec-type="habitat" id="SECID0E1KBG"><title>Habitat.</title><p>Data absent.</p></tp:treatment-sec><tp:treatment-sec sec-type="distribution" id="SECID0E6KBG"><title>Distribution.</title><p>Endemic to the Caucasus-currently known from the southern slopes of the Greater Caucasus (Georgia).</p></tp:treatment-sec><tp:treatment-sec><!--Section generated to contain objects referenced in tp:taxon-treatment.--><fig id="F13" position="float" orientation="portrait"><object-id xmlns:xlink="http://www.w3.org/1999/xlink" content-type="doi" xlink:type="simple">10.3897/zookeys.1048.67564.figure13</object-id><object-id xmlns:xlink="http://www.w3.org/1999/xlink" content-type="arpha" xlink:type="simple">860812F4-1755-5D39-81E7-C4565AEB7E70</object-id><label>Figure 13.</label><caption><p>Heads of <italic><tp:taxon-name><tp:taxon-name-part taxon-name-part-type="genus" reg="Tipula"/><tp:taxon-name-part taxon-name-part-type="species" reg="caucasica">caucasica</tp:taxon-name-part></tp:taxon-name></italic> species group, dorsal view <bold>A</bold><tp:taxon-name><tp:taxon-name-part taxon-name-part-type="genus" reg="Tipula">T.</tp:taxon-name-part> (<tp:taxon-name-part taxon-name-part-type="subgenus" reg="Lunatipula">Lunatipula</tp:taxon-name-part>) <tp:taxon-name-part taxon-name-part-type="species" reg="caucasica">caucasica</tp:taxon-name-part></tp:taxon-name><bold>B</bold><tp:taxon-name><tp:taxon-name-part taxon-name-part-type="genus" reg="Tipula">T.</tp:taxon-name-part> (<tp:taxon-name-part taxon-name-part-type="subgenus" reg="Lunatipula">Lunatipula</tp:taxon-name-part>) <tp:taxon-name-part taxon-name-part-type="species" reg="eleniya">eleniya</tp:taxon-name-part></tp:taxon-name> sp. nov. <bold>C</bold><tp:taxon-name><tp:taxon-name-part taxon-name-part-type="genus" reg="Tipula">T.</tp:taxon-name-part> (<tp:taxon-name-part taxon-name-part-type="subgenus" reg="Lunatipula">Lunatipula</tp:taxon-name-part>) <tp:taxon-name-part taxon-name-part-type="species" reg="paupera">paupera</tp:taxon-name-part></tp:taxon-name><bold>D</bold><tp:taxon-name><tp:taxon-name-part taxon-name-part-type="genus" reg="Tipula">T.</tp:taxon-name-part> (<tp:taxon-name-part taxon-name-part-type="subgenus" reg="Lunatipula">Lunatipula</tp:taxon-name-part>) <tp:taxon-name-part taxon-name-part-type="species" reg="quadridentata">quadridentata</tp:taxon-name-part></tp:taxon-name><bold>E</bold><italic><tp:taxon-name><tp:taxon-name-part taxon-name-part-type="genus" reg="Tipula">T.</tp:taxon-name-part></tp:taxon-name></italic> (<italic><tp:taxon-name><tp:taxon-name-part taxon-name-part-type="genus" reg="Lunatipula">Lunatipula</tp:taxon-name-part></tp:taxon-name></italic>) <italic><tp:taxon-name><tp:taxon-name-part taxon-name-part-type="genus" reg="Tipula"/><tp:taxon-name-part taxon-name-part-type="species" reg="talyshensis">talyshensis</tp:taxon-name-part></tp:taxon-name></italic>. Scale bar: 1 mm.</p></caption><graphic xmlns:xlink="http://www.w3.org/1999/xlink" xlink:href="zookeys-1048-145-g013.jpg" position="float" orientation="portrait" xlink:type="simple" id="oo_566422.jpg"><uri content-type="original_file" xlink:type="simple">https://binary.pensoft.net/fig/566422</uri></graphic></fig><fig id="F14" position="float" orientation="portrait"><object-id xmlns:xlink="http://www.w3.org/1999/xlink" content-type="doi" xlink:type="simple">10.3897/zookeys.1048.67564.figure14</object-id><object-id xmlns:xlink="http://www.w3.org/1999/xlink" content-type="arpha" xlink:type="simple">B1D156A9-A6CD-5989-BE83-203723E10AC2</object-id><label>Figure 14.</label><caption><p>Comparisons of some components of male terminalia of the <italic><tp:taxon-name><tp:taxon-name-part taxon-name-part-type="genus" reg="Tipula"/><tp:taxon-name-part taxon-name-part-type="species" reg="caucasica">caucasica</tp:taxon-name-part></tp:taxon-name></italic> species group <bold>A, F</bold><tp:taxon-name><tp:taxon-name-part taxon-name-part-type="genus" reg="Tipula">T.</tp:taxon-name-part> (<tp:taxon-name-part taxon-name-part-type="subgenus" reg="Lunatipula">Lunatipula</tp:taxon-name-part>) <tp:taxon-name-part taxon-name-part-type="species" reg="caucasica">caucasica</tp:taxon-name-part></tp:taxon-name><bold>B, G</bold><tp:taxon-name><tp:taxon-name-part taxon-name-part-type="genus" reg="Tipula">T.</tp:taxon-name-part> (<tp:taxon-name-part taxon-name-part-type="subgenus" reg="Lunatipula">Lunatipula</tp:taxon-name-part>) <tp:taxon-name-part taxon-name-part-type="species" reg="eleniya">eleniya</tp:taxon-name-part></tp:taxon-name> sp. nov. <bold>C, I</bold><tp:taxon-name><tp:taxon-name-part taxon-name-part-type="genus" reg="Tipula">T.</tp:taxon-name-part> (<tp:taxon-name-part taxon-name-part-type="subgenus" reg="Lunatipula">Lunatipula</tp:taxon-name-part>) <tp:taxon-name-part taxon-name-part-type="species" reg="paupera">paupera</tp:taxon-name-part></tp:taxon-name><bold>D, J</bold><tp:taxon-name><tp:taxon-name-part taxon-name-part-type="genus" reg="Tipula">T.</tp:taxon-name-part> (<tp:taxon-name-part taxon-name-part-type="subgenus" reg="Lunatipula">Lunatipula</tp:taxon-name-part>) <tp:taxon-name-part taxon-name-part-type="species" reg="quadridentata">quadridentata</tp:taxon-name-part></tp:taxon-name><bold>E, K</bold><tp:taxon-name><tp:taxon-name-part taxon-name-part-type="genus" reg="Tipula">T.</tp:taxon-name-part> (<tp:taxon-name-part taxon-name-part-type="subgenus" reg="Lunatipula">Lunatipula</tp:taxon-name-part>) <tp:taxon-name-part taxon-name-part-type="species" reg="talyshensis">talyshensis</tp:taxon-name-part></tp:taxon-name><bold>A–E</bold> tergite 9, dorsal view <bold>F–K</bold> inner and outer gonostylus, lateral view. Arrows point to central notch at apex of tergite 9 (<bold>C, D</bold>), to the wedge-shaped projection posteriorly on inner gonostylus (<bold>F</bold>), to the rod-like outgrowth behind anterior beak of inner gonostylus (<bold>G</bold>), to the anterior (dorsal) margin of gonocoxite (<bold>I, J, K</bold>). Scale bar: 1 mm.</p></caption><graphic xmlns:xlink="http://www.w3.org/1999/xlink" xlink:href="zookeys-1048-145-g014.jpg" position="float" orientation="portrait" xlink:type="simple" id="oo_566423.jpg"><uri content-type="original_file" xlink:type="simple">https://binary.pensoft.net/fig/566423</uri></graphic></fig></tp:treatment-sec><ref-list><ref id="B12"><mixed-citation xmlns:xlink="http://www.w3.org/1999/xlink" xlink:type="simple"><person-group><name name-style="western"><surname>Savchenko</surname><given-names>EN</given-names></name></person-group> (<year>1964</year>) Crane-flies (<tp:taxon-name><tp:taxon-name-part taxon-name-part-type="order">Diptera</tp:taxon-name-part></tp:taxon-name>, <tp:taxon-name><tp:taxon-name-part taxon-name-part-type="family">Tipulidae</tp:taxon-name-part></tp:taxon-name>), Subfam. <tp:taxon-name><tp:taxon-name-part taxon-name-part-type="subfamily">Tipulinae</tp:taxon-name-part></tp:taxon-name>, Genus <italic><tp:taxon-name><tp:taxon-name-part taxon-name-part-type="genus">Tipula</tp:taxon-name-part></tp:taxon-name></italic><tp:taxon-name><tp:taxon-name-part taxon-name-part-type="genus">L.</tp:taxon-name-part></tp:taxon-name>, 2. Fauna USSR, N.S. 89, Nasekomye Dvukrylye [<tp:taxon-name><tp:taxon-name-part taxon-name-part-type="order">Diptera</tp:taxon-name-part></tp:taxon-name>] 2(4): 1–503. [in Russian]</mixed-citation></ref><ref id="B8"><mixed-citation xmlns:xlink="http://www.w3.org/1999/xlink" xlink:type="simple"><person-group><name name-style="western"><surname>Oosterbroek</surname><given-names>P</given-names></name></person-group> (<year>2021</year>) Catalogue of the Craneflies of the World. <ext-link xlink:type="simple" ext-link-type="uri" xlink:href="http://ccw.naturalis.nl/detail.php">http://ccw.naturalis.nl/detail.php</ext-link> [latest update 7 May 2021]</mixed-citation></ref></ref-list></tp:taxon-treatment>
