# Supplementary material for: A new Palaearctic species of the subgenus Lunatipula (Diptera, Tipulidae) from the West Caucasus with a survey of the caucasica species group
Source: Zookeys. 2021 Jul 13;1048:145–75. doi: 10.3897/zookeys.1048.67564 (PMC8292283; doi:10.3897/zookeys.1048.67564)
Supplement: XML Treatment for Tipula (Lunatipula) quadridentata [file zookeys.1048.67564-treatment5.xml]

<!DOCTYPE tp:taxon-treatment
  PUBLIC "-//TaxonX//DTD Taxonomic Treatment Publishing DTD v0 20100105//EN" "tax-treatment-NSO.dtd">
<tp:taxon-treatment xmlns:tp="http://www.plazi.org/taxpub"><tp:treatment-meta><kwd-group><label>Taxon classification</label><kwd><named-content xmlns:xlink="http://www.w3.org/1999/xlink" content-type="kingdom">Animalia</named-content></kwd><kwd><named-content xmlns:xlink="http://www.w3.org/1999/xlink" content-type="order">Diptera</named-content></kwd><kwd><named-content xmlns:xlink="http://www.w3.org/1999/xlink" content-type="family">Tipulidae</named-content></kwd></kwd-group><mixed-citation publication-type="journal"><person-group><name><surname>Lantsov</surname><given-names>Vladimir I.</given-names></name><name><surname>Pilipenko</surname><given-names>Valentin E.</given-names></name></person-group><article-title>A new Palaearctic species of the subgenus <italic><tp:taxon-name><tp:taxon-name-part taxon-name-part-type="genus" reg="Tipula"/><tp:taxon-name-part taxon-name-part-type="subgenus" reg="Lunatipula">Lunatipula</tp:taxon-name-part></tp:taxon-name></italic> (<tp:taxon-name><tp:taxon-name-part taxon-name-part-type="order">Diptera</tp:taxon-name-part></tp:taxon-name>, <tp:taxon-name><tp:taxon-name-part taxon-name-part-type="family">Tipulidae</tp:taxon-name-part></tp:taxon-name>) from the West Caucasus with a survey of the <italic><tp:taxon-name><tp:taxon-name-part taxon-name-part-type="genus" reg="Tipula"/><tp:taxon-name-part taxon-name-part-type="species" reg="caucasica">caucasica</tp:taxon-name-part></tp:taxon-name></italic> species group</article-title><source>Zookeys</source><day>13</day><month>7</month><year>2021</year><volume>1048</volume><fpage>145</fpage><lpage>175</lpage><pub-id pub-id-type="doi">10.3897/zookeys.1048.67564</pub-id></mixed-citation></tp:treatment-meta><tp:nomenclature><tp:taxon-name><object-id xmlns:xlink="http://www.w3.org/1999/xlink" content-type="arpha" xlink:type="simple">E104034B-F2F2-51DB-8C14-5337C9D914B4</object-id>
                <tp:taxon-name-part taxon-name-part-type="genus" reg="Tipula">Tipula</tp:taxon-name-part> (<tp:taxon-name-part taxon-name-part-type="subgenus" reg="Lunatipula">Lunatipula</tp:taxon-name-part>) <tp:taxon-name-part taxon-name-part-type="species" reg="quadridentata">quadridentata</tp:taxon-name-part></tp:taxon-name><tp:taxon-authority>Savchenko, 1964</tp:taxon-authority><xref ref-type="fig" rid="F8">Figs 8</xref><xref ref-type="fig" rid="F9">, 9</xref><xref ref-type="fig" rid="F12">, 12D–F</xref><xref ref-type="fig" rid="F13">, 13D</xref><xref ref-type="fig" rid="F14">, 14D,J</xref><tp:nomenclature-citation-list><tp:nomenclature-citation><tp:taxon-name>
                    <tp:taxon-name-part taxon-name-part-type="genus" reg="Tipula">Tipula</tp:taxon-name-part> (<tp:taxon-name-part taxon-name-part-type="subgenus" reg="Lunatipula">Lunatipula</tp:taxon-name-part>) <tp:taxon-name-part taxon-name-part-type="species" reg="quadridentata">quadridentata</tp:taxon-name-part> <tp:taxon-name-part taxon-name-part-type="subspecies" reg="quadridentata">quadridentata</tp:taxon-name-part></tp:taxon-name><comment><xref ref-type="bibr" rid="B12">Savchenko 1964</xref>: 392 (type locality: Russia, near Stavropol); Oosterbroek and Theowald 1992: 118; <xref ref-type="bibr" rid="B8">Oosterbroek 2021</xref>.</comment></tp:nomenclature-citation></tp:nomenclature-citation-list></tp:nomenclature><tp:treatment-sec sec-type="material" id="SECID0E3NBG"><title>Material examined.</title><p><bold><italic>Holotype</italic>.</bold> Russia • 1 male; ”околицы Ставрополя, байрачн.[ый] лес” [near Stavropol, bairak forest] [small forest in steppe ravines]; 25 May 1954; [S.] Medvedev leg.; <named-content xmlns:xlink="http://www.w3.org/1999/xlink" content-type="dwc:institutional_code" xlink:type="simple">ZISP</named-content>. / “южн. скл. под пологом [леса]” [southern slopes under the canopy forest] / “<tp:taxon-name><tp:taxon-name-part taxon-name-part-type="genus" reg="Tipula">T.</tp:taxon-name-part></tp:taxon-name> (<tp:taxon-name><tp:taxon-name-part taxon-name-part-type="genus" reg="Lunatipula">Lunatipula</tp:taxon-name-part></tp:taxon-name>) quadridenta sp. n., опр. Е.Савченко” [det. E. Savchenko]. The specimen is very badly damaged and glued together. The head is glued to the thorax; the abdomen is broken in half and glued together; two legs of uncertain position are glued to the specimen, one without coxa and trochanter, and the other missing the last four tarsal segments. <bold>Paratypes.</bold> Russia •1 male; “Старый лес к югу от Ставрополя” [Old forest south of Stavropol]; 25 May 1954;[S.] Medvedev leg.; <named-content xmlns:xlink="http://www.w3.org/1999/xlink" content-type="dwc:institutional_code" xlink:type="simple">ZISP</named-content>. / “ниж. часть сев. склона” [lower part of northern slope] • 1 female, “Георгиевское лесничество Туапсинск. р-н” [Georgievskoe forestry Tuapse District]; 21 May 1954; K. Arnoldi leg.; <named-content xmlns:xlink="http://www.w3.org/1999/xlink" content-type="dwc:institutional_code" xlink:type="simple">ZISP</named-content> •1 male, same collection data as for preceding; 22 May 1954 • 3 males, 2 females; “г. Лысая, 800–900 м, Туапсинск. р-н” [mount Lysaya, alt. 800–900 m, Tuapse District]; 26 May 1954; K. Arnoldi leg.; <named-content xmlns:xlink="http://www.w3.org/1999/xlink" content-type="dwc:institutional_code" xlink:type="simple">ZISP</named-content>; / “вершинная луговина и опушка леса 800–900 m” [summit meadow and forest edge, alt. 800–900 m].</p></tp:treatment-sec><tp:treatment-sec sec-type="material" id="SECID0EJPBG"><title>Additional material.</title><p>Russia • 9 males, 8 females; “курорт “Горячий Ключ” хр. Котх.[ский] Краснодар.[ский] кр. дуб.[овый] лес” [Goryachiy Klyuch resort Koth[skiy] Ridge, Krasnodar.[sky] District oak. Forest]; 18 May 1956; Gilyarov leg.; <named-content xmlns:xlink="http://www.w3.org/1999/xlink" content-type="dwc:institutional_code" xlink:type="simple">ZISP</named-content> / “<tp:taxon-name><tp:taxon-name-part taxon-name-part-type="genus" reg="Tipula">T.</tp:taxon-name-part></tp:taxon-name> (<tp:taxon-name><tp:taxon-name-part taxon-name-part-type="genus" reg="Lunatipula">Lunatipula</tp:taxon-name-part></tp:taxon-name>) <tp:taxon-name><tp:taxon-name-part taxon-name-part-type="genus" reg="Tipula"/><tp:taxon-name-part taxon-name-part-type="species" reg="quadridentata">quadridentata</tp:taxon-name-part></tp:taxon-name> sp. n. опр. Е.Н.Савченко” • 1 female, “м. [мыс] Пенай, к югу от Новороссийска” [m. (cape) Penay, south of Novorossiysk] 24. V. [1]956; Gilyarov leg.; <named-content xmlns:xlink="http://www.w3.org/1999/xlink" content-type="dwc:institutional_code" xlink:type="simple">ZISP</named-content> • 1 male, 1 female; “окр. ст. Смоленской, Сиверского р-на, Краснодар. кр.” [near Smolensk station, Siversky Region, Krasnodar District] 20 May 1963; Savchenko leg.; / “опуш.[ка] смеш.[анного] предгорн.[ого] леса” [edge of mixed foothill forest]; <named-content xmlns:xlink="http://www.w3.org/1999/xlink" content-type="dwc:institutional_code" xlink:type="simple">ZISP</named-content> • 1 male; “окр. ст. Кривенковской, Туапс.[инского] р-на Краснодар.[ского] края” [around village Krivenkovskaya, Tuapse Region of Krasnodar District]; 25 May 1963; Savchenko leg.; / “опушка листв.[енного] леса у реки, вдоль горн.[ого] потока” [the edge of the foliage forest near the river, along the mountain stream]; <named-content xmlns:xlink="http://www.w3.org/1999/xlink" content-type="dwc:institutional_code" xlink:type="simple">ZISP</named-content> • 1 male; Khosta, Krasnodarskiy Kray, Caucasian Reserve, Tiso-samshitovaya rosha [Yew-and-Boxwood Tree Grove]; <named-content xmlns:xlink="http://www.w3.org/1999/xlink" content-type="dwc:verbatimCoordinates" xlink:type="simple"><named-content content-type="geo-json" specific-use="{&#34;type&#34;:&#34;Point&#34;,&#34;coordinates&#34;:[39.877017,43.533567]}" id="NCID0E2QBG" xlink:type="simple">43°32'014"N, 39°52'621"E</named-content></named-content>; alt. 135 m; 10 May 2018; V. Lantsov leg.; / Fern-butcher community on the rocky slopes of the right side of the gorge of the Khosta River; <abbrev xmlns:xlink="http://www.w3.org/1999/xlink" content-type="institution" xlink:title="Tembotov Institute of Ecology of Mountain Territories of Russian Academy of Sciences, Nalchik, Russia" id="ABBRID0EARBG" xlink:type="simple">IEMT</abbrev> • 1 male; Khosta, Krasnodarskiy Kray, Caucasian Reserve, Tiso-samshitovaya rosha [Yew-and-Boxwood Tree Grove]; 43°31'656"N, 39°52'467’’ E; alt. 54 m; 12 May 2018, V. Lantsov leg.; / collected on light; <abbrev xmlns:xlink="http://www.w3.org/1999/xlink" content-type="institution" xlink:title="Tembotov Institute of Ecology of Mountain Territories of Russian Academy of Sciences, Nalchik, Russia" id="ABBRID0EFRBG" xlink:type="simple">IEMT</abbrev> • 2 males (in alcohol); North Caucasus, Krasnodarskiy Kray, near village Mezmay; <named-content xmlns:xlink="http://www.w3.org/1999/xlink" content-type="dwc:verbatimCoordinates" xlink:type="simple"><named-content content-type="geo-json" specific-use="{&#34;type&#34;:&#34;Point&#34;,&#34;coordinates&#34;:[39.968167,44.188183]}" id="NCID0ENRBG" xlink:type="simple">44°11'291"N, 39°58'090"E</named-content></named-content>; alt. 808 m; 15 May 2018; V. Lantsov leg.; / Beech (<italic><tp:taxon-name><tp:taxon-name-part taxon-name-part-type="genus" reg="Fagus">Fagus</tp:taxon-name-part> <tp:taxon-name-part taxon-name-part-type="species" reg="orientalis">orientalis</tp:taxon-name-part></tp:taxon-name></italic>), fruit tree (<italic><tp:taxon-name><tp:taxon-name-part taxon-name-part-type="genus" reg="Pyrus">Pyrus</tp:taxon-name-part></tp:taxon-name></italic> sp. and <italic><tp:taxon-name><tp:taxon-name-part taxon-name-part-type="genus" reg="Malus">Malus</tp:taxon-name-part></tp:taxon-name></italic> sp.) forest with <italic><tp:taxon-name><tp:taxon-name-part taxon-name-part-type="genus" reg="Fraxinus">Fraxinus</tp:taxon-name-part> <tp:taxon-name-part taxon-name-part-type="species" reg="excelsior">excelsior</tp:taxon-name-part></tp:taxon-name></italic> in under growth, <italic><tp:taxon-name><tp:taxon-name-part taxon-name-part-type="genus" reg="Sambucus">Sambucus</tp:taxon-name-part> <tp:taxon-name-part taxon-name-part-type="species" reg="nigra">nigra</tp:taxon-name-part></tp:taxon-name></italic>, <italic><tp:taxon-name><tp:taxon-name-part taxon-name-part-type="genus" reg="Cornus">Cornus</tp:taxon-name-part> <tp:taxon-name-part taxon-name-part-type="species" reg="mas">mas</tp:taxon-name-part></tp:taxon-name></italic>, <italic>Rosa canina</italic>, <italic><tp:taxon-name><tp:taxon-name-part taxon-name-part-type="genus" reg="Crataegus">Crataegus</tp:taxon-name-part></tp:taxon-name></italic> sp., in shrub layer and sedge <italic><tp:taxon-name><tp:taxon-name-part taxon-name-part-type="genus" reg="Carex">Carex</tp:taxon-name-part> <tp:taxon-name-part taxon-name-part-type="species" reg="pendula">pendula</tp:taxon-name-part></tp:taxon-name></italic>, cereals and herbs in ground layer [a leveled area of the light part of the forest, possibly a site of a wild pear-apple orchard 50–70 years old]; <abbrev xmlns:xlink="http://www.w3.org/1999/xlink" content-type="institution" xlink:title="Tembotov Institute of Ecology of Mountain Territories of Russian Academy of Sciences, Nalchik, Russia" id="ABBRID0EAUBG" xlink:type="simple">IEMT</abbrev> • 1 male; Krasnodar Territory, Apsheron District, environs of village Mezmay, Guam Gorge, left slope, <named-content xmlns:xlink="http://www.w3.org/1999/xlink" content-type="dwc:verbatimCoordinates" xlink:type="simple"><named-content content-type="geo-json" specific-use="{&#34;type&#34;:&#34;Point&#34;,&#34;coordinates&#34;:[39.917600,44.206817]}" id="NCID0EIUBG" xlink:type="simple">44°12'409"N, 39°55'056"E</named-content></named-content>, alt. 547 m; 24 May 2019; V. Lantsov leg.; / Landslide foot, community with butterbur [<italic><tp:taxon-name><tp:taxon-name-part taxon-name-part-type="genus" reg="Petasites">Petasites</tp:taxon-name-part> <tp:taxon-name-part taxon-name-part-type="species" reg="albus">albus</tp:taxon-name-part></tp:taxon-name></italic>] as dominant along the banks of the stream, open places at the edge of the forest; <named-content xmlns:xlink="http://www.w3.org/1999/xlink" content-type="dwc:institutional_code" xlink:type="simple">ZISP</named-content> • 8 males (in alcohol); Krasnodar Territory, Seversky District, in vicinity of village Thamaha, 3 May 2016; S. Kustov leg.; <named-content xmlns:xlink="http://www.w3.org/1999/xlink" content-type="dwc:institutional_code" xlink:type="simple">ZISP</named-content> • 7 males, 1 female (in alcohol) ; Krasnodar Territory, Seversky District, environs of village Plancheskaya, 3 May 2016. S. Kustov leg.; <named-content xmlns:xlink="http://www.w3.org/1999/xlink" content-type="dwc:institutional_code" xlink:type="simple">ZISP</named-content> • 5 males (in alcohol); Krasnodar Territory, environs of village Bolshoy Utrish; 1 May 2008; E. Hachikov. leg.; <named-content xmlns:xlink="http://www.w3.org/1999/xlink" content-type="dwc:institutional_code" xlink:type="simple">ZISP</named-content> • 3 males (in alcohol); Krasnodar Territory, municipality Anapa, environs of village Sukko, Kvashin’s Gorge, Dolgaya Niva territory; <named-content xmlns:xlink="http://www.w3.org/1999/xlink" content-type="dwc:verbatimCoordinates" xlink:type="simple"><named-content content-type="geo-json" specific-use="{&#34;type&#34;:&#34;Point&#34;,&#34;coordinates&#34;:[37.475833,44.788889]}" id="NCID0EPVBG" xlink:type="simple">44°47'20"N, 37°28'33"E</named-content></named-content>; alt. 67 m; 6–8 May 2016; S. Kustov, V. Gladun. leg.; <named-content xmlns:xlink="http://www.w3.org/1999/xlink" content-type="dwc:institutional_code" xlink:type="simple">ZISP</named-content> • 5 males (in alcohol) ; Krasnodar Territory, river Shakhe Gorge; <named-content xmlns:xlink="http://www.w3.org/1999/xlink" content-type="dwc:verbatimCoordinates" xlink:type="simple"><named-content content-type="geo-json" specific-use="{&#34;type&#34;:&#34;Point&#34;,&#34;coordinates&#34;:[39.833333,43.879444]}" id="NCID0E3VBG" xlink:type="simple">43°52'46"N, 39°50'00"E</named-content></named-content>; 2 May 2012; V. Pilipenko leg.; <abbrev xmlns:xlink="http://www.w3.org/1999/xlink" xlink:title="private collection of Valentin E. Pilipenko, Moscow, Russia" id="ABBRID0EBWBG" xlink:type="simple">VPMC</abbrev> • 3 males; (in alcohol); Khosta, Krasnodarskiy Kray, Caucasian Reserve, Tiso-samshitovaya rosha [Yew-and-Boxwood Tree Grove]; <named-content xmlns:xlink="http://www.w3.org/1999/xlink" content-type="dwc:verbatimCoordinates" xlink:type="simple"><named-content content-type="geo-json" specific-use="{&#34;type&#34;:&#34;Point&#34;,&#34;coordinates&#34;:[39.877017,43.533567]}" id="NCID0EIWBG" xlink:type="simple">43°32'014"N, 39°52'621"E</named-content></named-content>; 8 May 2012; V. Pilipenko leg.; <abbrev xmlns:xlink="http://www.w3.org/1999/xlink" xlink:title="private collection of Valentin E. Pilipenko, Moscow, Russia" id="ABBRID0ENWBG" xlink:type="simple">VPMC</abbrev> • 4 males (in alcohol); Krasnodar Territory, 13 km to the N from Sochi, Sukhoy Canyon; 43°32’N, 39°56’E; 5 May 2014; V. Pilipenko leg.; <abbrev xmlns:xlink="http://www.w3.org/1999/xlink" xlink:title="private collection of Valentin E. Pilipenko, Moscow, Russia" id="ABBRID0ERWBG" xlink:type="simple">VPMC</abbrev>; RUSSIA – Dagestan • 5 males; Makhachkala, Tarki Distr.; <named-content xmlns:xlink="http://www.w3.org/1999/xlink" content-type="dwc:verbatimCoordinates" xlink:type="simple"><named-content content-type="geo-json" specific-use="{&#34;type&#34;:&#34;Point&#34;,&#34;coordinates&#34;:[47.494722,42.949167]}" id="NCID0EYWBG" xlink:type="simple">42°56'57"N, 47°29'41"E</named-content></named-content>; alt. 220 m; 1 May 2019., V. Pilipenko leg.; cemetery on the hillside; <abbrev xmlns:xlink="http://www.w3.org/1999/xlink" xlink:title="private collection of Valentin E. Pilipenko, Moscow, Russia" id="ABBRID0E4WBG" xlink:type="simple">VPMC</abbrev> • 1 male, 1 female; same locality; 10 May 2019., V. Pilipenko leg.; <abbrev xmlns:xlink="http://www.w3.org/1999/xlink" xlink:title="private collection of Valentin E. Pilipenko, Moscow, Russia" id="ABBRID0EBXBG" xlink:type="simple">VPMC</abbrev> • 1 male, Tarki-Tau Mt.; <named-content xmlns:xlink="http://www.w3.org/1999/xlink" content-type="dwc:verbatimCoordinates" xlink:type="simple"><named-content content-type="geo-json" specific-use="{&#34;type&#34;:&#34;Point&#34;,&#34;coordinates&#34;:[47.468889,42.941111]}" id="NCID0EIXBG" xlink:type="simple">42°56'28"N, 47°28'08"E</named-content></named-content>; alt. 450 m; 2 May 2019; V. Pilipenko leg.; oak forest; <abbrev xmlns:xlink="http://www.w3.org/1999/xlink" xlink:title="private collection of Valentin E. Pilipenko, Moscow, Russia" id="ABBRID0ENXBG" xlink:type="simple">VPMC</abbrev>.</p></tp:treatment-sec><tp:treatment-sec sec-type="diagnosis" id="SECID0ERXBG"><title>Diagnosis.</title><p>Tergite 9 with four widely spaced teeth and with three rounded notches distally; caudal margin of gonocoxite with two dentate projections. Paired appendages of sternite 8 with wide base bearing thick yellow setae distally covering gap between. Cercus long and straight; hypogynial valve only slightly longer than width at base.</p></tp:treatment-sec><tp:treatment-sec sec-type="redescription" id="SECID0EWXBG"><title>Redescription.</title><p>Adult male (Fig. <xref ref-type="fig" rid="F8">8A, B</xref>). General body coloration grey. Body length 15–16 mm, wings 15.5–17 mm.</p><fig id="F8" position="float" orientation="portrait"><object-id xmlns:xlink="http://www.w3.org/1999/xlink" content-type="doi" xlink:type="simple">10.3897/zookeys.1048.67564.figure8</object-id><object-id xmlns:xlink="http://www.w3.org/1999/xlink" content-type="arpha" xlink:type="simple">094A8413-80B7-5756-9871-8CC1E24BA452</object-id><label>Figure 8.</label><caption><p><tp:taxon-name><tp:taxon-name-part taxon-name-part-type="genus" reg="Tipula">T.</tp:taxon-name-part> (<tp:taxon-name-part taxon-name-part-type="subgenus" reg="Lunatipula">Lunatipula</tp:taxon-name-part>) <tp:taxon-name-part taxon-name-part-type="species" reg="quadridentata">quadridentata</tp:taxon-name-part></tp:taxon-name>, male habitus <bold>A</bold> general lateral view <bold>B</bold> head and thorax, dorsal view. Scale bars: 10 mm (<bold>A</bold>), 1 mm (<bold>B</bold>).</p></caption><graphic xmlns:xlink="http://www.w3.org/1999/xlink" xlink:href="zookeys-1048-145-g008.jpg" position="float" orientation="portrait" xlink:type="simple" id="oo_566417.jpg"><uri content-type="original_file" xlink:type="simple">https://binary.pensoft.net/fig/566417</uri></graphic></fig><p><bold><italic>Head</italic></bold> (Figs <xref ref-type="fig" rid="F8">8B</xref>, <xref ref-type="fig" rid="F13">13D</xref>). Vertex dirty grey with longitudinal thin dark grey midline. Rostrum grey dorsally with long brown setae mixed with shorter white setae, but glabrous at base, laterally and ventrally dirty yellow (nearly rusty). Nasus well developed, with long, whitish procumbent setae. Frons light grey and yellow with group of 2–4 small brown setae behind each antenna . Gula grey, glabrous with narrow brown stripe. Gena light grey near eyes.</p><p><bold><italic>Antennae</italic>.</bold> Framing around antennal sockets yellow. Scape light brown, pedicel yellow, flagellomeres brown; verticils not longer than corresponding flagellomeres.</p><p><bold><italic>Thorax</italic></bold> (Fig. <xref ref-type="fig" rid="F8">8A, B</xref>). Dark grey with silvery pruinescence. Pronotum dark grey; katepisternum dorsally with groups of whitish setae. Scutum with 4 brownish stripes (Fig. <xref ref-type="fig" rid="F8">8B</xref>), spaces between stripes grey with long whitish bristles. Mediotergite grey with whitish bristles.</p><p><bold><italic>Wings</italic></bold> (Fig. <xref ref-type="fig" rid="F8">8A</xref>). Transparent, without noticeable marble pattern, with light brown pterostigma. Longitudinal veins with macrotrichia.</p><p><bold><italic><tp:taxon-name><tp:taxon-name-part taxon-name-part-type="genus" reg="Halteres">Halteres</tp:taxon-name-part></tp:taxon-name></italic>.</bold> Stem light brown to yellowish, knob brown.</p><p><bold><italic>Legs</italic>.</bold> Femora light brown with procumbent dark brown bristles. Tarsal claws without noticeable tooth at base.</p><p><bold><italic>Abdomen</italic></bold> (Figs <xref ref-type="fig" rid="F8">8A</xref>, <xref ref-type="fig" rid="F9">9A</xref>). Dark grey with short whitish bristles. Tergites with distal and lateral whitish edging.</p><fig id="F9" position="float" orientation="portrait"><object-id xmlns:xlink="http://www.w3.org/1999/xlink" content-type="doi" xlink:type="simple">10.3897/zookeys.1048.67564.figure9</object-id><object-id xmlns:xlink="http://www.w3.org/1999/xlink" content-type="arpha" xlink:type="simple">AA4571B9-38A8-5643-9307-21145C0B3E12</object-id><label>Figure 9.</label><caption><p><tp:taxon-name><tp:taxon-name-part taxon-name-part-type="genus" reg="Tipula">T.</tp:taxon-name-part> (<tp:taxon-name-part taxon-name-part-type="subgenus" reg="Lunatipula">Lunatipula</tp:taxon-name-part>) <tp:taxon-name-part taxon-name-part-type="species" reg="quadridentata">quadridentata</tp:taxon-name-part></tp:taxon-name><bold>A</bold> terminal segments of male abdomen, lateral view (dry) <bold>B–L</bold> male terminalia (after KOH 10% treatment) <bold>B</bold> hypopygium, caudal view <bold>C</bold> hypopygium, lateral view <bold>D</bold> sternite 8, ventral view <bold>E</bold> tergite 9, caudal view <bold>F</bold> tergite 9, dorsal view <bold>G</bold> inner and outer gonostylus, lateral view <bold>H</bold> inner and outer gonostylus, caudal view <bold>I</bold> gonocoxal fragment, dorsal view <bold>J</bold> semen pump and aedeagus, lateral view <bold>K</bold> adminiculum and paired apical appendages of sternite 9, caudal view <bold>L</bold> adminiculum and paired apical appendages of sternite 9, lateral view. Scale bar: 1 mm.</p></caption><graphic xmlns:xlink="http://www.w3.org/1999/xlink" xlink:href="zookeys-1048-145-g009.jpg" position="float" orientation="portrait" xlink:type="simple" id="oo_566418.jpg"><uri content-type="original_file" xlink:type="simple">https://binary.pensoft.net/fig/566418</uri></graphic></fig><p><bold><italic>Terminalia</italic></bold> (Figs <xref ref-type="fig" rid="F9">9</xref>, <xref ref-type="fig" rid="F14">14D, J</xref>). Hypopygium not thickened. Tergite 9 and gonocoxite with silver pruinescence. Upper margin of gonocoxite with two dentate projections. Tergite 9 (Figs <xref ref-type="fig" rid="F9">9E, F</xref>; <xref ref-type="fig" rid="F14">14D</xref>) at apex with four widely spaced teeth and with three rounded notches, narrower middle notch bounded by small flat projection bearing sharp thorn beneath; small backwards projecting spine beneath tergite 9. Outer and inner gonostyli (Figs <xref ref-type="fig" rid="F9">9G, H</xref>; <xref ref-type="fig" rid="F14">14J</xref>) without significant features. Paired appendages of sternite 8 (Fig. <xref ref-type="fig" rid="F9">9D</xref>) large, wide base with fringe of thick yellow setae hiding gap between (apparent on pinned specimens). Paired apical appendages of sternite 9 as in Figure <xref ref-type="fig" rid="F9">9K, L</xref>. Gonocoxal fragment (Fig. <xref ref-type="fig" rid="F9">9I</xref>) with characteristic small V-shaped fork at base. Semen pump and aedeagus as in Figure <xref ref-type="fig" rid="F9">9J</xref>.</p><p><bold>Female.</bold> Body length 17.5–19.5 mm, wings 16–18.5 mm. Scape and pedicel brownish yellow. Terminalia (Fig. <xref ref-type="fig" rid="F12">12D–F</xref>). Cercus long and straight. Hypogynial valve (Fig. <xref ref-type="fig" rid="F12">12E</xref>) only slightly longer than wide at base. Sternite 9 and furca as in Figure <xref ref-type="fig" rid="F12">12D, F</xref>.</p></tp:treatment-sec><tp:treatment-sec sec-type="comparisons" id="SECID0EJ6BG"><title>Comparison with closely related species.</title><p>This species differs from other species of the <italic><tp:taxon-name><tp:taxon-name-part taxon-name-part-type="genus" reg="Tipula"/><tp:taxon-name-part taxon-name-part-type="species" reg="caucasica">caucasica</tp:taxon-name-part></tp:taxon-name></italic> species group (in the male) by tergite 9 with four widely spaced teeth and with three small notches at the apex and a small spine beneath (Figs <xref ref-type="fig" rid="F9">9E, F</xref>; <xref ref-type="fig" rid="F14">14D</xref>). Paired appendages of sternite 8 is broadest, with thick yellow bristles that cover the gap between; in the other species this gap is not obscured. <italic><tp:taxon-name><tp:taxon-name-part taxon-name-part-type="genus" reg="Tipula">Tipula</tp:taxon-name-part> <tp:taxon-name-part taxon-name-part-type="species" reg="quadridentata">quadridentata</tp:taxon-name-part></tp:taxon-name></italic> is similar to <italic><tp:taxon-name><tp:taxon-name-part taxon-name-part-type="genus" reg="Tipula">T.</tp:taxon-name-part> <tp:taxon-name-part taxon-name-part-type="species" reg="paupera">paupera</tp:taxon-name-part></tp:taxon-name></italic> by having two teeth on the edge of the gonocoxite and similar coloring of the antenna. The outer gonostylus is somewhat larger than in <italic><tp:taxon-name><tp:taxon-name-part taxon-name-part-type="genus" reg="Tipula">T.</tp:taxon-name-part> <tp:taxon-name-part taxon-name-part-type="species" reg="caucasica">caucasica</tp:taxon-name-part></tp:taxon-name></italic>. The gonocoxal fragment is similar to that of <italic><tp:taxon-name><tp:taxon-name-part taxon-name-part-type="genus" reg="Tipula">T.</tp:taxon-name-part> <tp:taxon-name-part taxon-name-part-type="species" reg="talyshensis">talyshensis</tp:taxon-name-part></tp:taxon-name></italic> (Figs <xref ref-type="fig" rid="F9">9I</xref>, <xref ref-type="fig" rid="F11">11I</xref>). The female has a parallel-sided, straight cercus whereas it is upturned at the tip in <italic><tp:taxon-name><tp:taxon-name-part taxon-name-part-type="genus" reg="Tipula">T.</tp:taxon-name-part> <tp:taxon-name-part taxon-name-part-type="species" reg="caucasica">caucasica</tp:taxon-name-part></tp:taxon-name></italic> and broader at base in <italic><tp:taxon-name><tp:taxon-name-part taxon-name-part-type="genus" reg="Tipula">T.</tp:taxon-name-part> <tp:taxon-name-part taxon-name-part-type="species" reg="talyshensis">talyshensis</tp:taxon-name-part></tp:taxon-name></italic>.</p></tp:treatment-sec><tp:treatment-sec sec-type="Elevation" id="SECID0EMCAI"><title>Elevation.</title><p>Adults were collected at altitudes ranging from sea level (54 m in Tiso-samshitovaya rosha) to 800–900 m (in Mount Lysaya, Tuapse district).</p></tp:treatment-sec><tp:treatment-sec sec-type="Flight period" id="SECID0ERCAI"><title>Flight period.</title><p>Adults were collected from throughout the month of May.</p></tp:treatment-sec><tp:treatment-sec sec-type="habitat" id="SECID0EWCAI"><title>Habitat.</title><p>Specimens are found in moderately humid woody deciduous communities.</p></tp:treatment-sec><tp:treatment-sec sec-type="distribution" id="SECID0E2CAI"><title>Distribution.</title><p>Endemic to the Caucasus; currently known from the West Caucasus (northern and southern slopes; Krasnodar and Stavropol Territory) and from the East Caucasus (Dagestan; first record).</p></tp:treatment-sec><tp:treatment-sec><!--Section generated to contain objects referenced in tp:taxon-treatment.--><fig id="F12" position="float" orientation="portrait"><object-id xmlns:xlink="http://www.w3.org/1999/xlink" content-type="doi" xlink:type="simple">10.3897/zookeys.1048.67564.figure12</object-id><object-id xmlns:xlink="http://www.w3.org/1999/xlink" content-type="arpha" xlink:type="simple">AFD895DE-C051-5184-A6E4-35FEECE778C3</object-id><label>Figure 12.</label><caption><p>Female terminalia of <italic><tp:taxon-name><tp:taxon-name-part taxon-name-part-type="genus" reg="Tipula"/><tp:taxon-name-part taxon-name-part-type="species" reg="caucasica">caucasica</tp:taxon-name-part></tp:taxon-name></italic> species group <bold>A–C</bold><tp:taxon-name><tp:taxon-name-part taxon-name-part-type="genus" reg="Tipula">T.</tp:taxon-name-part> (<tp:taxon-name-part taxon-name-part-type="subgenus" reg="Lunatipula">Lunatipula</tp:taxon-name-part>) <tp:taxon-name-part taxon-name-part-type="species" reg="caucasica">caucasica</tp:taxon-name-part></tp:taxon-name><bold>D–F</bold><tp:taxon-name><tp:taxon-name-part taxon-name-part-type="genus" reg="Tipula">T.</tp:taxon-name-part> (<tp:taxon-name-part taxon-name-part-type="subgenus" reg="Lunatipula">Lunatipula</tp:taxon-name-part>) <tp:taxon-name-part taxon-name-part-type="species" reg="quadridentata">quadridentata</tp:taxon-name-part></tp:taxon-name><bold>G–I</bold><tp:taxon-name><tp:taxon-name-part taxon-name-part-type="genus" reg="Tipula">T.</tp:taxon-name-part> (<tp:taxon-name-part taxon-name-part-type="subgenus" reg="Lunatipula">Lunatipula</tp:taxon-name-part>) <tp:taxon-name-part taxon-name-part-type="species" reg="talyshensis">talyshensis</tp:taxon-name-part></tp:taxon-name><bold>A, D, G</bold> ovipositor, lateral view <bold>B, E, H</bold> ovipositor ventral view <bold>C, F, I</bold> sternite 9 and furca, lateral view. Abbreviations: c–cerci; f–furca; hv–hypogynial valve; s–sternite; t–tergite. Scale bar: 1 mm.</p></caption><graphic xmlns:xlink="http://www.w3.org/1999/xlink" xlink:href="zookeys-1048-145-g012.jpg" position="float" orientation="portrait" xlink:type="simple" id="oo_566421.jpg"><uri content-type="original_file" xlink:type="simple">https://binary.pensoft.net/fig/566421</uri></graphic></fig><fig id="F13" position="float" orientation="portrait"><object-id xmlns:xlink="http://www.w3.org/1999/xlink" content-type="doi" xlink:type="simple">10.3897/zookeys.1048.67564.figure13</object-id><object-id xmlns:xlink="http://www.w3.org/1999/xlink" content-type="arpha" xlink:type="simple">860812F4-1755-5D39-81E7-C4565AEB7E70</object-id><label>Figure 13.</label><caption><p>Heads of <italic><tp:taxon-name><tp:taxon-name-part taxon-name-part-type="genus" reg="Tipula"/><tp:taxon-name-part taxon-name-part-type="species" reg="caucasica">caucasica</tp:taxon-name-part></tp:taxon-name></italic> species group, dorsal view <bold>A</bold><tp:taxon-name><tp:taxon-name-part taxon-name-part-type="genus" reg="Tipula">T.</tp:taxon-name-part> (<tp:taxon-name-part taxon-name-part-type="subgenus" reg="Lunatipula">Lunatipula</tp:taxon-name-part>) <tp:taxon-name-part taxon-name-part-type="species" reg="caucasica">caucasica</tp:taxon-name-part></tp:taxon-name><bold>B</bold><tp:taxon-name><tp:taxon-name-part taxon-name-part-type="genus" reg="Tipula">T.</tp:taxon-name-part> (<tp:taxon-name-part taxon-name-part-type="subgenus" reg="Lunatipula">Lunatipula</tp:taxon-name-part>) <tp:taxon-name-part taxon-name-part-type="species" reg="eleniya">eleniya</tp:taxon-name-part></tp:taxon-name> sp. nov. <bold>C</bold><tp:taxon-name><tp:taxon-name-part taxon-name-part-type="genus" reg="Tipula">T.</tp:taxon-name-part> (<tp:taxon-name-part taxon-name-part-type="subgenus" reg="Lunatipula">Lunatipula</tp:taxon-name-part>) <tp:taxon-name-part taxon-name-part-type="species" reg="paupera">paupera</tp:taxon-name-part></tp:taxon-name><bold>D</bold><tp:taxon-name><tp:taxon-name-part taxon-name-part-type="genus" reg="Tipula">T.</tp:taxon-name-part> (<tp:taxon-name-part taxon-name-part-type="subgenus" reg="Lunatipula">Lunatipula</tp:taxon-name-part>) <tp:taxon-name-part taxon-name-part-type="species" reg="quadridentata">quadridentata</tp:taxon-name-part></tp:taxon-name><bold>E</bold><italic><tp:taxon-name><tp:taxon-name-part taxon-name-part-type="genus" reg="Tipula">T.</tp:taxon-name-part></tp:taxon-name></italic> (<italic><tp:taxon-name><tp:taxon-name-part taxon-name-part-type="genus" reg="Lunatipula">Lunatipula</tp:taxon-name-part></tp:taxon-name></italic>) <italic><tp:taxon-name><tp:taxon-name-part taxon-name-part-type="genus" reg="Tipula"/><tp:taxon-name-part taxon-name-part-type="species" reg="talyshensis">talyshensis</tp:taxon-name-part></tp:taxon-name></italic>. Scale bar: 1 mm.</p></caption><graphic xmlns:xlink="http://www.w3.org/1999/xlink" xlink:href="zookeys-1048-145-g013.jpg" position="float" orientation="portrait" xlink:type="simple" id="oo_566422.jpg"><uri content-type="original_file" xlink:type="simple">https://binary.pensoft.net/fig/566422</uri></graphic></fig><fig id="F14" position="float" orientation="portrait"><object-id xmlns:xlink="http://www.w3.org/1999/xlink" content-type="doi" xlink:type="simple">10.3897/zookeys.1048.67564.figure14</object-id><object-id xmlns:xlink="http://www.w3.org/1999/xlink" content-type="arpha" xlink:type="simple">B1D156A9-A6CD-5989-BE83-203723E10AC2</object-id><label>Figure 14.</label><caption><p>Comparisons of some components of male terminalia of the <italic><tp:taxon-name><tp:taxon-name-part taxon-name-part-type="genus" reg="Tipula"/><tp:taxon-name-part taxon-name-part-type="species" reg="caucasica">caucasica</tp:taxon-name-part></tp:taxon-name></italic> species group <bold>A, F</bold><tp:taxon-name><tp:taxon-name-part taxon-name-part-type="genus" reg="Tipula">T.</tp:taxon-name-part> (<tp:taxon-name-part taxon-name-part-type="subgenus" reg="Lunatipula">Lunatipula</tp:taxon-name-part>) <tp:taxon-name-part taxon-name-part-type="species" reg="caucasica">caucasica</tp:taxon-name-part></tp:taxon-name><bold>B, G</bold><tp:taxon-name><tp:taxon-name-part taxon-name-part-type="genus" reg="Tipula">T.</tp:taxon-name-part> (<tp:taxon-name-part taxon-name-part-type="subgenus" reg="Lunatipula">Lunatipula</tp:taxon-name-part>) <tp:taxon-name-part taxon-name-part-type="species" reg="eleniya">eleniya</tp:taxon-name-part></tp:taxon-name> sp. nov. <bold>C, I</bold><tp:taxon-name><tp:taxon-name-part taxon-name-part-type="genus" reg="Tipula">T.</tp:taxon-name-part> (<tp:taxon-name-part taxon-name-part-type="subgenus" reg="Lunatipula">Lunatipula</tp:taxon-name-part>) <tp:taxon-name-part taxon-name-part-type="species" reg="paupera">paupera</tp:taxon-name-part></tp:taxon-name><bold>D, J</bold><tp:taxon-name><tp:taxon-name-part taxon-name-part-type="genus" reg="Tipula">T.</tp:taxon-name-part> (<tp:taxon-name-part taxon-name-part-type="subgenus" reg="Lunatipula">Lunatipula</tp:taxon-name-part>) <tp:taxon-name-part taxon-name-part-type="species" reg="quadridentata">quadridentata</tp:taxon-name-part></tp:taxon-name><bold>E, K</bold><tp:taxon-name><tp:taxon-name-part taxon-name-part-type="genus" reg="Tipula">T.</tp:taxon-name-part> (<tp:taxon-name-part taxon-name-part-type="subgenus" reg="Lunatipula">Lunatipula</tp:taxon-name-part>) <tp:taxon-name-part taxon-name-part-type="species" reg="talyshensis">talyshensis</tp:taxon-name-part></tp:taxon-name><bold>A–E</bold> tergite 9, dorsal view <bold>F–K</bold> inner and outer gonostylus, lateral view. Arrows point to central notch at apex of tergite 9 (<bold>C, D</bold>), to the wedge-shaped projection posteriorly on inner gonostylus (<bold>F</bold>), to the rod-like outgrowth behind anterior beak of inner gonostylus (<bold>G</bold>), to the anterior (dorsal) margin of gonocoxite (<bold>I, J, K</bold>). Scale bar: 1 mm.</p></caption><graphic xmlns:xlink="http://www.w3.org/1999/xlink" xlink:href="zookeys-1048-145-g014.jpg" position="float" orientation="portrait" xlink:type="simple" id="oo_566423.jpg"><uri content-type="original_file" xlink:type="simple">https://binary.pensoft.net/fig/566423</uri></graphic></fig><fig id="F11" position="float" orientation="portrait"><object-id xmlns:xlink="http://www.w3.org/1999/xlink" content-type="doi" xlink:type="simple">10.3897/zookeys.1048.67564.figure11</object-id><object-id xmlns:xlink="http://www.w3.org/1999/xlink" content-type="arpha" xlink:type="simple">D146383A-D28D-53D6-BA67-9C23BC453FF4</object-id><label>Figure 11.</label><caption><p><tp:taxon-name><tp:taxon-name-part taxon-name-part-type="genus" reg="Tipula">T.</tp:taxon-name-part> (<tp:taxon-name-part taxon-name-part-type="subgenus" reg="Lunatipula">Lunatipula</tp:taxon-name-part>) <tp:taxon-name-part taxon-name-part-type="species" reg="talyshensis">talyshensis</tp:taxon-name-part></tp:taxon-name><bold>A</bold> terminal segments of male abdomen, lateral view (dry) <bold>B–L</bold> male terminalia (after KOH 10% treatment) <bold>B</bold> hypopygium, caudal view <bold>C</bold> hypopygium, lateral view <bold>D</bold> sternite 8, ventral view <bold>E</bold> tergite 9, caudal view <bold>F</bold> tergite 9, dorsal view <bold>G</bold> inner and outer gonostylus, lateral view <bold>H</bold> inner and outer gonostylus, caudal view <bold>I</bold> gonocoxal fragment, dorsal view <bold>J</bold> semen pump and aedeagus, lateral view <bold>K</bold> adminiculum and paired apical appendages of sternite 9, caudal view <bold>L</bold> adminiculum and paired apical appendages of sternite 9, lateral view. Scale bar: 1 mm.</p></caption><graphic xmlns:xlink="http://www.w3.org/1999/xlink" xlink:href="zookeys-1048-145-g011.jpg" position="float" orientation="portrait" xlink:type="simple" id="oo_566420.jpg"><uri content-type="original_file" xlink:type="simple">https://binary.pensoft.net/fig/566420</uri></graphic></fig></tp:treatment-sec><ref-list><ref id="B12"><mixed-citation xmlns:xlink="http://www.w3.org/1999/xlink" xlink:type="simple"><person-group><name name-style="western"><surname>Savchenko</surname><given-names>EN</given-names></name></person-group> (<year>1964</year>) Crane-flies (<tp:taxon-name><tp:taxon-name-part taxon-name-part-type="order">Diptera</tp:taxon-name-part></tp:taxon-name>, <tp:taxon-name><tp:taxon-name-part taxon-name-part-type="family">Tipulidae</tp:taxon-name-part></tp:taxon-name>), Subfam. <tp:taxon-name><tp:taxon-name-part taxon-name-part-type="subfamily">Tipulinae</tp:taxon-name-part></tp:taxon-name>, Genus <italic><tp:taxon-name><tp:taxon-name-part taxon-name-part-type="genus">Tipula</tp:taxon-name-part></tp:taxon-name></italic><tp:taxon-name><tp:taxon-name-part taxon-name-part-type="genus">L.</tp:taxon-name-part></tp:taxon-name>, 2. Fauna USSR, N.S. 89, Nasekomye Dvukrylye [<tp:taxon-name><tp:taxon-name-part taxon-name-part-type="order">Diptera</tp:taxon-name-part></tp:taxon-name>] 2(4): 1–503. [in Russian]</mixed-citation></ref><ref id="B8"><mixed-citation xmlns:xlink="http://www.w3.org/1999/xlink" xlink:type="simple"><person-group><name name-style="western"><surname>Oosterbroek</surname><given-names>P</given-names></name></person-group> (<year>2021</year>) Catalogue of the Craneflies of the World. <ext-link xlink:type="simple" ext-link-type="uri" xlink:href="http://ccw.naturalis.nl/detail.php">http://ccw.naturalis.nl/detail.php</ext-link> [latest update 7 May 2021]</mixed-citation></ref></ref-list></tp:taxon-treatment>
