# Supplementary material for: A new Palaearctic species of the subgenus Lunatipula (Diptera, Tipulidae) from the West Caucasus with a survey of the caucasica species group
Source: Zookeys. 2021 Jul 13;1048:145–75. doi: 10.3897/zookeys.1048.67564 (PMC8292283; doi:10.3897/zookeys.1048.67564)
Supplement: XML Treatment for Tipula (Lunatipula) talyshensis [file zookeys.1048.67564-treatment6.xml]

<!DOCTYPE tp:taxon-treatment
  PUBLIC "-//TaxonX//DTD Taxonomic Treatment Publishing DTD v0 20100105//EN" "tax-treatment-NSO.dtd">
<tp:taxon-treatment xmlns:tp="http://www.plazi.org/taxpub"><tp:treatment-meta><kwd-group><label>Taxon classification</label><kwd><named-content xmlns:xlink="http://www.w3.org/1999/xlink" content-type="kingdom">Animalia</named-content></kwd><kwd><named-content xmlns:xlink="http://www.w3.org/1999/xlink" content-type="order">Diptera</named-content></kwd><kwd><named-content xmlns:xlink="http://www.w3.org/1999/xlink" content-type="family">Tipulidae</named-content></kwd></kwd-group><mixed-citation publication-type="journal"><person-group><name><surname>Lantsov</surname><given-names>Vladimir I.</given-names></name><name><surname>Pilipenko</surname><given-names>Valentin E.</given-names></name></person-group><article-title>A new Palaearctic species of the subgenus <italic><tp:taxon-name><tp:taxon-name-part taxon-name-part-type="genus" reg="Tipula"/><tp:taxon-name-part taxon-name-part-type="subgenus" reg="Lunatipula">Lunatipula</tp:taxon-name-part></tp:taxon-name></italic> (<tp:taxon-name><tp:taxon-name-part taxon-name-part-type="order">Diptera</tp:taxon-name-part></tp:taxon-name>, <tp:taxon-name><tp:taxon-name-part taxon-name-part-type="family">Tipulidae</tp:taxon-name-part></tp:taxon-name>) from the West Caucasus with a survey of the <italic><tp:taxon-name><tp:taxon-name-part taxon-name-part-type="genus" reg="Tipula"/><tp:taxon-name-part taxon-name-part-type="species" reg="caucasica">caucasica</tp:taxon-name-part></tp:taxon-name></italic> species group</article-title><source>Zookeys</source><day>13</day><month>7</month><year>2021</year><volume>1048</volume><fpage>145</fpage><lpage>175</lpage><pub-id pub-id-type="doi">10.3897/zookeys.1048.67564</pub-id></mixed-citation></tp:treatment-meta><tp:nomenclature><tp:taxon-name><object-id xmlns:xlink="http://www.w3.org/1999/xlink" content-type="arpha" xlink:type="simple">1D18358B-8391-55CF-B3A1-33D56252432A</object-id>
                <tp:taxon-name-part taxon-name-part-type="genus" reg="Tipula">Tipula</tp:taxon-name-part> (<tp:taxon-name-part taxon-name-part-type="subgenus" reg="Lunatipula">Lunatipula</tp:taxon-name-part>) <tp:taxon-name-part taxon-name-part-type="species" reg="talyshensis">talyshensis</tp:taxon-name-part></tp:taxon-name><tp:taxon-authority>Savchenko, 1964</tp:taxon-authority><xref ref-type="fig" rid="F10">Figs 10</xref><xref ref-type="fig" rid="F11">, 11</xref><xref ref-type="fig" rid="F12">, 12G–I</xref><xref ref-type="fig" rid="F13">; 13E</xref><xref ref-type="fig" rid="F14">, 14E, K</xref><tp:nomenclature-citation-list><tp:nomenclature-citation><tp:taxon-name>
                    <tp:taxon-name-part taxon-name-part-type="genus" reg="Tipula">Tipula</tp:taxon-name-part> (<tp:taxon-name-part taxon-name-part-type="subgenus" reg="Lunatipula">Lunatipula</tp:taxon-name-part>) <tp:taxon-name-part taxon-name-part-type="species" reg="talyshensis">talyshensis</tp:taxon-name-part></tp:taxon-name><comment><xref ref-type="bibr" rid="B12">Savchenko 1964</xref>: 391 (type locality: Azerbaijan, Lerik region); Oosterbroek, Theowald 1992: 121; <xref ref-type="bibr" rid="B8">Oosterbroek 2021</xref>.</comment></tp:nomenclature-citation></tp:nomenclature-citation-list></tp:nomenclature><tp:treatment-sec sec-type="material" id="SECID0EUFAI"><title>Material examined.</title><p><bold><italic>Holotype</italic>:</bold> Azerbaijan •1 male, “р-н Лерик, Азербайдж. ССР 26. VI. [1]954 Джафаров” [Lerik region, Azerbaijan. SSR. [Azerbaijanskaya Soviet Socialist Republic] [alt. ~1115 m, <named-content xmlns:xlink="http://www.w3.org/1999/xlink" content-type="dwc:verbatimCoordinates" xlink:type="simple"><named-content content-type="geo-json" specific-use="{&#34;type&#34;:&#34;Point&#34;,&#34;coordinates&#34;:[48.415278,38.775278]}" id="NCID0ECGAI" xlink:type="simple">38°46'31"N, 48°24'55"E</named-content></named-content>]; 26 Jun. 1954; Jafarov; / “<italic><tp:taxon-name><tp:taxon-name-part taxon-name-part-type="genus" reg="Tipula">Tipula</tp:taxon-name-part> <tp:taxon-name-part taxon-name-part-type="species" reg="talyshensis">talyshensis</tp:taxon-name-part></tp:taxon-name></italic> det. Savchenko sp. n.” [white label] / [Original red label without text] / “Holotypus” [red label]; <named-content xmlns:xlink="http://www.w3.org/1999/xlink" content-type="dwc:institutional_code" xlink:type="simple">ZISP</named-content>. Holotype in good condition (Fig. <xref ref-type="fig" rid="F10">10A, B</xref>), however, some legs missing: fore legs – left missing, right up to femur; mid legs – left present, right missing; hind legs – left and right up to femur. <bold><italic>Paratypes</italic>.</bold> Azerbaijan •2 males, 2 females; same data as for holotype [printed on white paper] / “Paratypus” [Paratype not initially marked; red label]; <named-content xmlns:xlink="http://www.w3.org/1999/xlink" content-type="dwc:institutional_code" xlink:type="simple">ZISP</named-content>.</p><fig id="F10" position="float" orientation="portrait"><object-id xmlns:xlink="http://www.w3.org/1999/xlink" content-type="doi" xlink:type="simple">10.3897/zookeys.1048.67564.figure10</object-id><object-id xmlns:xlink="http://www.w3.org/1999/xlink" content-type="arpha" xlink:type="simple">0D4405A2-DC15-5028-ABF1-FBEC1113A0B2</object-id><label>Figure 10.</label><caption><p><tp:taxon-name><tp:taxon-name-part taxon-name-part-type="genus" reg="Tipula">T.</tp:taxon-name-part> (<tp:taxon-name-part taxon-name-part-type="subgenus" reg="Lunatipula">Lunatipula</tp:taxon-name-part>) <tp:taxon-name-part taxon-name-part-type="species" reg="talyshensis">talyshensis</tp:taxon-name-part></tp:taxon-name>, male habitus <bold>A</bold> general lateral view <bold>B</bold> head and thorax, dorsal view. Scale bars: 10 mm (<bold>A</bold>), 1 mm (<bold>B</bold>).</p></caption><graphic xmlns:xlink="http://www.w3.org/1999/xlink" xlink:href="zookeys-1048-145-g010.jpg" position="float" orientation="portrait" xlink:type="simple" id="oo_566419.jpg"><uri content-type="original_file" xlink:type="simple">https://binary.pensoft.net/fig/566419</uri></graphic></fig></tp:treatment-sec><tp:treatment-sec sec-type="diagnosis" id="SECID0EHIAI"><title>Diagnosis.</title><p>Male. Tergite 9 at apex with a denticle on either side of wide, shallow, flat median notch. Paired apical appendages of sternite 9 narrower distally, bearing tassel of long golden setae. Female. Hypogynial valve several times longer than width at base.</p></tp:treatment-sec><tp:treatment-sec sec-type="redescription" id="SECID0EMIAI"><title>Redescription.</title><p>Adult male (Fig. <xref ref-type="fig" rid="F10">10A, B</xref>). General body coloration grey. Body length 15–20 mm, wings 18–19.5 mm.</p><p><bold><italic>Head</italic></bold> (Fig. <xref ref-type="fig" rid="F13">13E</xref>). Vertex light grey with indistinct median grey line, glabrous in middle and around eye with rows of setae between. Rostrum dorsally dark grey, whitish at base, ventrally light brown with grey median stripe. Nasus with long, whitish procumbent setae. Tempora and genae light grey to whitish (color depending on angle of inclination) with faint silvery pruinescence.</p><p><bold><italic>Antennae</italic>.</bold> Scape dark grey with rusty bristles, pedicel yellowish with indistinct brown line in middle, flagellum brown.</p><p><bold><italic>Thorax</italic></bold> (Fig. <xref ref-type="fig" rid="F10">10A, B</xref>). Pronotum grey with whitish setae. Scutum (Fig. <xref ref-type="fig" rid="F10">10B</xref>) with four brownish stripes on grey, short whitish setae between central and side stripes. Scutal lobe grey with faint silvery pruinescence, anterolaterally with group of whitish setae. Pleura and coxae grey with silvery pruinescence; katepisternum dorsally with sparse whitish setae, anepisternum and meron glabrous. Scutellum and mediotergite grey with whitish setae, scutellum with dark grey median line visible as specimen is rotated.</p><p><bold><italic>Wings</italic></bold> (Fig. <xref ref-type="fig" rid="F10">10A</xref>). Translucent, grey, with light brown pterostigma. Longitudinal veins <italic>C</italic>, <italic>Sc</italic>, and <italic>R</italic> and bases of <italic>A<sub>1</sub></italic> and <italic>A<sub>2</sub></italic> with macrotrichia.</p><p><bold><italic><tp:taxon-name><tp:taxon-name-part taxon-name-part-type="genus" reg="Halteres">Halteres</tp:taxon-name-part></tp:taxon-name></italic>.</bold> Stem yellowish with light setae, knob brown.</p><p><bold><italic>Legs</italic>.</bold> Coxae grey with silvery pruinescence and long, whitish setae. Femora light brown with procumbent dark brown setae. Claws of fifth tarsal segment without spine at base.</p><p><bold><italic>Abdomen</italic></bold> (Figs <xref ref-type="fig" rid="F10">10A</xref>, <xref ref-type="fig" rid="F11">11A</xref>). Dark grey with short whitish setae. Posterior margins of tergites without noticeable light edging, lateral margins with wide whitish to yellowish edging.</p><p><bold><italic>Terminalia</italic></bold> (Figs <xref ref-type="fig" rid="F11">11</xref>, <xref ref-type="fig" rid="F14">14E, K</xref>). Hypopygium (Fig. <xref ref-type="fig" rid="F11">11A, B, C</xref>) not thickened. Tergite 9 (Figs <xref ref-type="fig" rid="F11">11E, F</xref>; <xref ref-type="fig" rid="F14">14E</xref>) trapezoidal, apex with rather wide, shallow median notch bounded by a denticles. Gonocoxites (Figs <xref ref-type="fig" rid="F11">11G</xref>, <xref ref-type="fig" rid="F14">14K</xref>) with large ventral tooth, dorsal tooth truncated at apex. Outer gonostylus without significant features (Fig. <xref ref-type="fig" rid="F11">11G</xref>). Inner gonostylus as in Figures <xref ref-type="fig" rid="F11">11G, H</xref>; <xref ref-type="fig" rid="F14">14K</xref>. Paired appendages of sternite 8 (Fig. <xref ref-type="fig" rid="F11">11D</xref>) relatively small, with fringe of hairs along inner edge. Apical appendages of sternite 9 (Fig. <xref ref-type="fig" rid="F11">11K, L</xref>) narrowed distally, bearing tassel of long golden setae. Gonocoxal fragment, semen pump and aedeagus as in Figure <xref ref-type="fig" rid="F11">11I, J</xref>, respectively.</p><fig id="F11" position="float" orientation="portrait"><object-id xmlns:xlink="http://www.w3.org/1999/xlink" content-type="doi" xlink:type="simple">10.3897/zookeys.1048.67564.figure11</object-id><object-id xmlns:xlink="http://www.w3.org/1999/xlink" content-type="arpha" xlink:type="simple">D146383A-D28D-53D6-BA67-9C23BC453FF4</object-id><label>Figure 11.</label><caption><p><tp:taxon-name><tp:taxon-name-part taxon-name-part-type="genus" reg="Tipula">T.</tp:taxon-name-part> (<tp:taxon-name-part taxon-name-part-type="subgenus" reg="Lunatipula">Lunatipula</tp:taxon-name-part>) <tp:taxon-name-part taxon-name-part-type="species" reg="talyshensis">talyshensis</tp:taxon-name-part></tp:taxon-name><bold>A</bold> terminal segments of male abdomen, lateral view (dry) <bold>B–L</bold> male terminalia (after KOH 10% treatment) <bold>B</bold> hypopygium, caudal view <bold>C</bold> hypopygium, lateral view <bold>D</bold> sternite 8, ventral view <bold>E</bold> tergite 9, caudal view <bold>F</bold> tergite 9, dorsal view <bold>G</bold> inner and outer gonostylus, lateral view <bold>H</bold> inner and outer gonostylus, caudal view <bold>I</bold> gonocoxal fragment, dorsal view <bold>J</bold> semen pump and aedeagus, lateral view <bold>K</bold> adminiculum and paired apical appendages of sternite 9, caudal view <bold>L</bold> adminiculum and paired apical appendages of sternite 9, lateral view. Scale bar: 1 mm.</p></caption><graphic xmlns:xlink="http://www.w3.org/1999/xlink" xlink:href="zookeys-1048-145-g011.jpg" position="float" orientation="portrait" xlink:type="simple" id="oo_566420.jpg"><uri content-type="original_file" xlink:type="simple">https://binary.pensoft.net/fig/566420</uri></graphic></fig><p><bold>Female.</bold> Adult female body length 18–25 mm, wings 18–18.5 mm. Similar to male. Cercal hypogynial valve (Fig. <xref ref-type="fig" rid="F12">12G, H</xref>) several times longer than wide at base. Sternite 9 and furca as in Figure <xref ref-type="fig" rid="F12">12I</xref>.</p><fig id="F12" position="float" orientation="portrait"><object-id xmlns:xlink="http://www.w3.org/1999/xlink" content-type="doi" xlink:type="simple">10.3897/zookeys.1048.67564.figure12</object-id><object-id xmlns:xlink="http://www.w3.org/1999/xlink" content-type="arpha" xlink:type="simple">AFD895DE-C051-5184-A6E4-35FEECE778C3</object-id><label>Figure 12.</label><caption><p>Female terminalia of <italic><tp:taxon-name><tp:taxon-name-part taxon-name-part-type="genus" reg="Tipula"/><tp:taxon-name-part taxon-name-part-type="species" reg="caucasica">caucasica</tp:taxon-name-part></tp:taxon-name></italic> species group <bold>A–C</bold><tp:taxon-name><tp:taxon-name-part taxon-name-part-type="genus" reg="Tipula">T.</tp:taxon-name-part> (<tp:taxon-name-part taxon-name-part-type="subgenus" reg="Lunatipula">Lunatipula</tp:taxon-name-part>) <tp:taxon-name-part taxon-name-part-type="species" reg="caucasica">caucasica</tp:taxon-name-part></tp:taxon-name><bold>D–F</bold><tp:taxon-name><tp:taxon-name-part taxon-name-part-type="genus" reg="Tipula">T.</tp:taxon-name-part> (<tp:taxon-name-part taxon-name-part-type="subgenus" reg="Lunatipula">Lunatipula</tp:taxon-name-part>) <tp:taxon-name-part taxon-name-part-type="species" reg="quadridentata">quadridentata</tp:taxon-name-part></tp:taxon-name><bold>G–I</bold><tp:taxon-name><tp:taxon-name-part taxon-name-part-type="genus" reg="Tipula">T.</tp:taxon-name-part> (<tp:taxon-name-part taxon-name-part-type="subgenus" reg="Lunatipula">Lunatipula</tp:taxon-name-part>) <tp:taxon-name-part taxon-name-part-type="species" reg="talyshensis">talyshensis</tp:taxon-name-part></tp:taxon-name><bold>A, D, G</bold> ovipositor, lateral view <bold>B, E, H</bold> ovipositor ventral view <bold>C, F, I</bold> sternite 9 and furca, lateral view. Abbreviations: c–cerci; f–furca; hv–hypogynial valve; s–sternite; t–tergite. Scale bar: 1 mm.</p></caption><graphic xmlns:xlink="http://www.w3.org/1999/xlink" xlink:href="zookeys-1048-145-g012.jpg" position="float" orientation="portrait" xlink:type="simple" id="oo_566421.jpg"><uri content-type="original_file" xlink:type="simple">https://binary.pensoft.net/fig/566421</uri></graphic></fig></tp:treatment-sec><tp:treatment-sec sec-type="comparisons" id="SECID0E2RAI"><title>Comparison with closely related species.</title><p>This species differs from other species of the <italic><tp:taxon-name><tp:taxon-name-part taxon-name-part-type="genus" reg="Tipula"/><tp:taxon-name-part taxon-name-part-type="species" reg="caucasica">caucasica</tp:taxon-name-part></tp:taxon-name></italic> group by the broad shallow notch at the apex of tergite 9, the tassel of golden setae at the tip of the apical appendage of sternite 9, and by the small size of the paired appendages of sternite 8. The unusually long hypogynial valve of the female distinguishes this species from that of <italic><tp:taxon-name><tp:taxon-name-part taxon-name-part-type="genus" reg="Tipula">T.</tp:taxon-name-part> <tp:taxon-name-part taxon-name-part-type="species" reg="caucasica">caucasica</tp:taxon-name-part></tp:taxon-name></italic> and <italic><tp:taxon-name><tp:taxon-name-part taxon-name-part-type="genus" reg="Tipula">T.</tp:taxon-name-part> <tp:taxon-name-part taxon-name-part-type="species" reg="quadridentata">quadridentata</tp:taxon-name-part></tp:taxon-name></italic>, the other known females of the <italic><tp:taxon-name><tp:taxon-name-part taxon-name-part-type="genus" reg="Tipula"/><tp:taxon-name-part taxon-name-part-type="species" reg="caucasica">caucasica</tp:taxon-name-part></tp:taxon-name></italic> group.</p></tp:treatment-sec><tp:treatment-sec sec-type="Elevation" id="SECID0ELTAI"><title>Elevation.</title><p>Adults were collected at altitudes ~ 1115 m.</p></tp:treatment-sec><tp:treatment-sec sec-type="Flight period" id="SECID0EQTAI"><title>Flight period.</title><p>Adults were collected on 26 June.</p></tp:treatment-sec><tp:treatment-sec sec-type="habitat" id="SECID0EVTAI"><title>Habitat.</title><p>No data.</p></tp:treatment-sec><tp:treatment-sec sec-type="distribution" id="SECID0E1TAI"><title>Distribution.</title><p>Endemic to the Caucasus – currently only known from Talysh (Azerbaijan).</p><fig id="F13" position="float" orientation="portrait"><object-id xmlns:xlink="http://www.w3.org/1999/xlink" content-type="doi" xlink:type="simple">10.3897/zookeys.1048.67564.figure13</object-id><object-id xmlns:xlink="http://www.w3.org/1999/xlink" content-type="arpha" xlink:type="simple">860812F4-1755-5D39-81E7-C4565AEB7E70</object-id><label>Figure 13.</label><caption><p>Heads of <italic><tp:taxon-name><tp:taxon-name-part taxon-name-part-type="genus" reg="Tipula"/><tp:taxon-name-part taxon-name-part-type="species" reg="caucasica">caucasica</tp:taxon-name-part></tp:taxon-name></italic> species group, dorsal view <bold>A</bold><tp:taxon-name><tp:taxon-name-part taxon-name-part-type="genus" reg="Tipula">T.</tp:taxon-name-part> (<tp:taxon-name-part taxon-name-part-type="subgenus" reg="Lunatipula">Lunatipula</tp:taxon-name-part>) <tp:taxon-name-part taxon-name-part-type="species" reg="caucasica">caucasica</tp:taxon-name-part></tp:taxon-name><bold>B</bold><tp:taxon-name><tp:taxon-name-part taxon-name-part-type="genus" reg="Tipula">T.</tp:taxon-name-part> (<tp:taxon-name-part taxon-name-part-type="subgenus" reg="Lunatipula">Lunatipula</tp:taxon-name-part>) <tp:taxon-name-part taxon-name-part-type="species" reg="eleniya">eleniya</tp:taxon-name-part></tp:taxon-name> sp. nov. <bold>C</bold><tp:taxon-name><tp:taxon-name-part taxon-name-part-type="genus" reg="Tipula">T.</tp:taxon-name-part> (<tp:taxon-name-part taxon-name-part-type="subgenus" reg="Lunatipula">Lunatipula</tp:taxon-name-part>) <tp:taxon-name-part taxon-name-part-type="species" reg="paupera">paupera</tp:taxon-name-part></tp:taxon-name><bold>D</bold><tp:taxon-name><tp:taxon-name-part taxon-name-part-type="genus" reg="Tipula">T.</tp:taxon-name-part> (<tp:taxon-name-part taxon-name-part-type="subgenus" reg="Lunatipula">Lunatipula</tp:taxon-name-part>) <tp:taxon-name-part taxon-name-part-type="species" reg="quadridentata">quadridentata</tp:taxon-name-part></tp:taxon-name><bold>E</bold><italic><tp:taxon-name><tp:taxon-name-part taxon-name-part-type="genus" reg="Tipula">T.</tp:taxon-name-part></tp:taxon-name></italic> (<italic><tp:taxon-name><tp:taxon-name-part taxon-name-part-type="genus" reg="Lunatipula">Lunatipula</tp:taxon-name-part></tp:taxon-name></italic>) <italic><tp:taxon-name><tp:taxon-name-part taxon-name-part-type="genus" reg="Tipula"/><tp:taxon-name-part taxon-name-part-type="species" reg="talyshensis">talyshensis</tp:taxon-name-part></tp:taxon-name></italic>. Scale bar: 1 mm.</p></caption><graphic xmlns:xlink="http://www.w3.org/1999/xlink" xlink:href="zookeys-1048-145-g013.jpg" position="float" orientation="portrait" xlink:type="simple" id="oo_566422.jpg"><uri content-type="original_file" xlink:type="simple">https://binary.pensoft.net/fig/566422</uri></graphic></fig><fig id="F14" position="float" orientation="portrait"><object-id xmlns:xlink="http://www.w3.org/1999/xlink" content-type="doi" xlink:type="simple">10.3897/zookeys.1048.67564.figure14</object-id><object-id xmlns:xlink="http://www.w3.org/1999/xlink" content-type="arpha" xlink:type="simple">B1D156A9-A6CD-5989-BE83-203723E10AC2</object-id><label>Figure 14.</label><caption><p>Comparisons of some components of male terminalia of the <italic><tp:taxon-name><tp:taxon-name-part taxon-name-part-type="genus" reg="Tipula"/><tp:taxon-name-part taxon-name-part-type="species" reg="caucasica">caucasica</tp:taxon-name-part></tp:taxon-name></italic> species group <bold>A, F</bold><tp:taxon-name><tp:taxon-name-part taxon-name-part-type="genus" reg="Tipula">T.</tp:taxon-name-part> (<tp:taxon-name-part taxon-name-part-type="subgenus" reg="Lunatipula">Lunatipula</tp:taxon-name-part>) <tp:taxon-name-part taxon-name-part-type="species" reg="caucasica">caucasica</tp:taxon-name-part></tp:taxon-name><bold>B, G</bold><tp:taxon-name><tp:taxon-name-part taxon-name-part-type="genus" reg="Tipula">T.</tp:taxon-name-part> (<tp:taxon-name-part taxon-name-part-type="subgenus" reg="Lunatipula">Lunatipula</tp:taxon-name-part>) <tp:taxon-name-part taxon-name-part-type="species" reg="eleniya">eleniya</tp:taxon-name-part></tp:taxon-name> sp. nov. <bold>C, I</bold><tp:taxon-name><tp:taxon-name-part taxon-name-part-type="genus" reg="Tipula">T.</tp:taxon-name-part> (<tp:taxon-name-part taxon-name-part-type="subgenus" reg="Lunatipula">Lunatipula</tp:taxon-name-part>) <tp:taxon-name-part taxon-name-part-type="species" reg="paupera">paupera</tp:taxon-name-part></tp:taxon-name><bold>D, J</bold><tp:taxon-name><tp:taxon-name-part taxon-name-part-type="genus" reg="Tipula">T.</tp:taxon-name-part> (<tp:taxon-name-part taxon-name-part-type="subgenus" reg="Lunatipula">Lunatipula</tp:taxon-name-part>) <tp:taxon-name-part taxon-name-part-type="species" reg="quadridentata">quadridentata</tp:taxon-name-part></tp:taxon-name><bold>E, K</bold><tp:taxon-name><tp:taxon-name-part taxon-name-part-type="genus" reg="Tipula">T.</tp:taxon-name-part> (<tp:taxon-name-part taxon-name-part-type="subgenus" reg="Lunatipula">Lunatipula</tp:taxon-name-part>) <tp:taxon-name-part taxon-name-part-type="species" reg="talyshensis">talyshensis</tp:taxon-name-part></tp:taxon-name><bold>A–E</bold> tergite 9, dorsal view <bold>F–K</bold> inner and outer gonostylus, lateral view. Arrows point to central notch at apex of tergite 9 (<bold>C, D</bold>), to the wedge-shaped projection posteriorly on inner gonostylus (<bold>F</bold>), to the rod-like outgrowth behind anterior beak of inner gonostylus (<bold>G</bold>), to the anterior (dorsal) margin of gonocoxite (<bold>I, J, K</bold>). Scale bar: 1 mm.</p></caption><graphic xmlns:xlink="http://www.w3.org/1999/xlink" xlink:href="zookeys-1048-145-g014.jpg" position="float" orientation="portrait" xlink:type="simple" id="oo_566423.jpg"><uri content-type="original_file" xlink:type="simple">https://binary.pensoft.net/fig/566423</uri></graphic></fig></tp:treatment-sec><ref-list><ref id="B12"><mixed-citation xmlns:xlink="http://www.w3.org/1999/xlink" xlink:type="simple"><person-group><name name-style="western"><surname>Savchenko</surname><given-names>EN</given-names></name></person-group> (<year>1964</year>) Crane-flies (<tp:taxon-name><tp:taxon-name-part taxon-name-part-type="order">Diptera</tp:taxon-name-part></tp:taxon-name>, <tp:taxon-name><tp:taxon-name-part taxon-name-part-type="family">Tipulidae</tp:taxon-name-part></tp:taxon-name>), Subfam. <tp:taxon-name><tp:taxon-name-part taxon-name-part-type="subfamily">Tipulinae</tp:taxon-name-part></tp:taxon-name>, Genus <italic><tp:taxon-name><tp:taxon-name-part taxon-name-part-type="genus">Tipula</tp:taxon-name-part></tp:taxon-name></italic><tp:taxon-name><tp:taxon-name-part taxon-name-part-type="genus">L.</tp:taxon-name-part></tp:taxon-name>, 2. Fauna USSR, N.S. 89, Nasekomye Dvukrylye [<tp:taxon-name><tp:taxon-name-part taxon-name-part-type="order">Diptera</tp:taxon-name-part></tp:taxon-name>] 2(4): 1–503. [in Russian]</mixed-citation></ref><ref id="B8"><mixed-citation xmlns:xlink="http://www.w3.org/1999/xlink" xlink:type="simple"><person-group><name name-style="western"><surname>Oosterbroek</surname><given-names>P</given-names></name></person-group> (<year>2021</year>) Catalogue of the Craneflies of the World. <ext-link xlink:type="simple" ext-link-type="uri" xlink:href="http://ccw.naturalis.nl/detail.php">http://ccw.naturalis.nl/detail.php</ext-link> [latest update 7 May 2021]</mixed-citation></ref></ref-list></tp:taxon-treatment>
